# Supplementary material for: Baat Gene Knockout Alters Post-Natal Development, the Gut Microbiome, and Reveals Unusual Bile Acids in Mice
Source: J Lipid Res. 2022 Oct 13;63(12):100297. doi: 10.1016/j.jlr.2022.100297 (PMC9679037; doi:10.1016/j.jlr.2022.100297)
Supplement: Table S1 [file mmc3.xlsx]

## Sheet: Sheet1
KO vs HET vs WT Fecal collection and body weight comparision
	Male KO	Female KO	Male WT	Female WT	Male HET	Female HET	Sum
8-week-old	14	9	13	10	24	24	94
KO vs WT Tissue comparison
	Male KO	Female KO	Male WT	Female WT	Sum
8-week-old	8	6	8	7	29
3-week-old	8	8	8	8	32
Antibiotic Experiment	Genders combined for statistical comparison
	Male KO	Female KO	Male WT	Female WT	Sum
Antibiotic Sucralose	1	5	3	2	11
Antibiotic Treatment	3	2	0	5	10
KO vs WT Spleen Mass, Liver Mass Subcutaneous Fat Pad Mass
	Male KO	Male WT
3-week-old	4	5
