# Supplementary material for: Baat Gene Knockout Alters Post-Natal Development, the Gut Microbiome, and Reveals Unusual Bile Acids in Mice
Source: J Lipid Res. 2022 Oct 13;63(12):100297. doi: 10.1016/j.jlr.2022.100297 (PMC9679037; doi:10.1016/j.jlr.2022.100297)
Supplement: Table S3 [file mmc5.xlsx]

## Sheet: Sheet1
		CA		GCA		TCA
		KO	WT	KO	WT	KO	WT
Liver	Male	85.55(+/-1.55)	4.75(+/-1.43)	4.91(+/-5.83)	3.98(+/-1.96)	8.83(+/-106.01)	12.47(275.84)
	Female	126.05(+/-2.59)	5.18(+/-2.32)	4.14(+/-2.7)	4.47(+/-0.97)	6.35(+/-61.57)	15.00(+/-307.37)
Ileum	Male	222.71(+/-1.67)	261.39(+/-1.63)	6.70(+/-55.41)	6.63(+/-3.65)	170.88(+/-239.14)	227.01(+/-384.92)
	Female	356.52(+/-3.13)	74.82(+/-1.50)	5.26(+/-3.27)	7.60(+/-46.64)	38.29(+/-159.32)	394.18(+/-261.15)
