# Supplementary material for: Baat Gene Knockout Alters Post-Natal Development, the Gut Microbiome, and Reveals Unusual Bile Acids in Mice
Source: J Lipid Res. 2022 Oct 13;63(12):100297. doi: 10.1016/j.jlr.2022.100297 (PMC9679037; doi:10.1016/j.jlr.2022.100297)
Supplement: Table S4 [file mmc6.xlsx]

## Sheet: Sheet1
Metabolome Feature (cluster#_Mass_RetentionTime_Annotation)	MeanDecreaseAccuracy
X859_412.304895384698_5.78367122507122_N.A	5.81058
X2284_531.272393080767_6.92952078431372_N.A	5.56403					Liver 8wk Random Forest Confusion Matrix
X6432_490.245722277411_6.84446839080459_N.A	5.48753						KO	WT
X887_531.345706515842_5.79960981481481_N.A	5.3032					KO	14	0
X155_500.303503417968_6.36882272727272_taurodeoxycholic.acid	5.28245					WT	14	0
X636_519.309455178_4.67782333333333_N.A	5.19343
X4_533.324933369954_5.62643032407407_TAUROCHOLIC.ACID	5.15134					OOB estimate of error rate: 0%
X396_508.339243189493_7.45064722222222_N.A	5.08334
X2980_785.591320299122_6.92751255707762_DEOXYCHOLIC.ACID	4.95111
X860_407.278385725177_5.82470806010929_N.A	4.93581
X876_391.283517881881_6.15793436692506_N.A	4.91329
X25_516.297899881998_5.62486448412698_Spectral.Match.to.Taurocholic.acid.from.NIST14	4.89959
X5616_474.291792925666_3.47590490196078_N.A	4.89313
X158_515.314723594516_5.76492189542483_N.A	4.84258
X822_547.340417323968_5.69048012820512_N.A	4.82554
X692_355.262329596977_6.15899264069263_Spectral.Match.to.Cholic.acid.from.NIST14	4.68249
X207_335.151000408793_8.3267565116279_N.A	4.63593
X866_425.28857653654_5.43882362869198_N.A	4.62411
X3476_389.268022279481_5.61789189189189_N.A	4.58241
X638_484.36256185392_6.23080257452574_N.A	4.56389
X930_371.25725809733_5.0734287037037_N.A	4.5171
X1241_470.383396495472_6.37182689393939_N.A	4.48096
X5431_481.195753528225_1.12370322580645_N.A	4.4587
X867_425.288491821289_5.61159214285714_N.A	4.3987
X855_817.580786683505_6.15872819548872_cholic.acid	4.35987
X50_561.356035273125_5.63224521276595_N.A	4.34489
X3140_442.315395914713_5.07322177777777_N.A	4.33855
X4677_1049.65439860026_7.30094444444444_N.A	4.26178
X956_424.304741010274_5.3117310502283_N.A	4.25789
X3460_407.2781821511_5.6227006060606_N.A	4.23726
X5434_317.210587323722_7.1326209039548_N.A	4.18088
X601_834.60771217829_6.15847099156117_Cholic.acid	4.11306
X5640_348.237970987955_3.53736746031746_N.A	4.11062
X2033_536.371569079887_8.02576479674797_N.A	4.09613
X914_440.336394904641_6.94231058823529_N.A	3.9984
X108_454.351876461144_6.16091691919191_N.A	3.98276
X45_426.320670982459_6.15976291486291_cholic.acid	3.98101
X864_373.273183934828_5.72215049019607_N.A	3.95594
X505_373.273003805251_6.15705148809523_.R..4...3S.5S.7S.8R.9S.10S.12S.13R.14S.17R..3.7.12.trihydroxy.10.13.dimethylhexadecahydro.1H.cyclopenta.a.phenanthren.17.yl.pentanoic.acid	3.9549
X879_389.268424003354_5.46522419354838_N.A	3.89054
X734_862.638736593312_6.14785201149425_N.A	3.84122
X863_498.324618602362_5.56245262467191_N.A	3.82835
X6477_234.13211782355_3.20120438596491_N.A	3.72948
X6444_714.363105773925_4.69539083333333_N.A	3.68852
X262_359.150836645388_8.26930057189542_N.A	3.62671
X440_500.248478899098_5.4282776094276_N.A	3.58585
X999_318.191540204561_3.58571378205128_N.A	3.56766
X911_359.257174830282_5.78849650537634_N.A	3.56258
X905_496.398725793716_7.0176329787234_N.A	3.54531
X1347_316.177074153248_3.44982052845528_N.A	3.50871
X3571_389.268713768492_5.30242482269503_N.A	3.46031
X36_1048.61620117187_5.609236_N.A	3.44673
X57_517.331619540127_5.57839272727272_N.A	3.44348
X3429_330.190925784227_3.7999650406504_N.A	3.42449
X1260_387.288609554893_6.93845263157894_N.A	3.34399
X1401_1043.70193514259_7.74615358422938_N.A	3.28519
X52_1031.58874802362_5.6123828042328_taurocholic.acid	3.25825
X4359_360.201131184895_3.63125486111111_N.A	3.251
X5489_339.252329312838_5.73121282051281_N.A	3.24
X7_544.339074208186_7.33552836538461_N.A	3.19987
X148_480.277482567763_5.62076138211382_taurocholic.acid	3.18365
X6435_373.273888481987_5.79421759259259_N.A	3.1754
X861_1242.89306640625_6.14739301075268_N.A	3.16837
X100_514.282456031212_5.32125576923077_N.A	3.15597
X700_512.393809473791_6.23014050387596_N.A	3.09881
X225_482.323435758067_7.28295516224188_Spectral.Match.to.1.Pentadecanoyl.sn.glycero.3.phosphocholine.from.NIST14	3.05122
X4877_402.320556640625_6.16441444444444_N.A	3.02677
X3376_482.330977973588_6.33614740061162_N.A	3.01367
X908_371.257773312655_5.45222878787878_N.A	2.99458
X3393_391.283393012152_5.79402777777777_cholic.acid	2.92206
X3455_407.278258828555_5.45487156862745_N.A	2.8932
X1582_468.308006722586_6.83487936507936_Spectral.Match.to.1.Myristoyl.sn.glycero.3.phosphocholine.from.NIST14	2.88893
X123_496.271978855133_5.31990833333333_N.A	2.88383
X3645_320.172637439165_1.07344508196721_N.A	2.85047
X3337_332.214667320251_3.98065902777777_Spectral.Match.to.Thr.Val.Leu.from.NIST14	2.76297
X9_522.354785965149_7.74682108433734_Spectral.Match.to.1..9Z.Octadecenoyl..sn.glycero.3.phosphocholine.from.NIST14	2.7474
X1011_527.387045230505_6.33912908805031_N.A	2.72832
X882_468.367161076243_7.01020975609756_N.A	2.70748
X3375_482.329131199763_6.06800673076923_N.A	2.67662
X8589_431.275924682617_5.80061770833333_N.A	2.66615
X5552_420.331372578938_5.72686666666666_N.A	2.6101
X875_543.381983614516_5.55972126436781_N.A	2.60258
X435_646.275645811864_8.21850163599181_N.A	2.597
X211_559.340223832563_5.32432424242424_N.A	2.57177
X885_452.336415842038_5.81843425076452_N.A	2.5064
X898_514.319031158051_5.80033376623376_N.A	2.48013
X5477_340.175423431396_3.7321475_N.A	2.4787
X3060_323.257589975992_6.61703796296296_N.A	2.46868
X910_440.336099624633_5.77965300925925_N.A	2.45982
X604_514.160290934244_3.87414133333333_N.A	2.44727
X6440_537.253956187855_4.45100303030303_N.A	2.39169
X1085_447.272337092909_5.50887325581395_N.A	2.38935
X3461_409.293328774941_6.1783108108108_.4R..4...3R.5S.7R.9S.10S.13R.14S.15S.17R..3.7.15.trihydroxy.10.13.dimethylhexadecahydro.1H.cyclopenta.a.phenanthren.17.yl.pentanoic.acid	2.38258
X7182_544.297576904296_3.77140882352941_N.A	2.3788
X2262_398.289272732204_5.70089179894179_N.A	2.37683
X3458_470.346873957936_5.62254146341463_N.A	2.37618
X107_500.276384811401_6.99637366666667_N.A	2.35872
X6426_602.344601101345_5.81159166666666_N.A	2.33498
X857_442.315485922138_5.45316460674156_N.A	2.33275
X430_585.268853687104_9.18254047619047_Spectral.Match.to.Bilirubin.from.METLIN	2.3046
X2359_276.180575196172_3.11483474178403_N.A	2.30211
X191_548.370428014684_7.89136200274348_N.A	2.29291
X10_502.292044371237_7.32194321789321_N.A	2.26827
X438_444.382502997099_5.54280074626865_N.A	2.26763
X4360_120.044338360167_1.58921286549707_N.A	2.26582
X3401_389.267745335896_5.04153402777777_N.A	2.26377
X886_470.346898093152_5.45221940298507_N.A	2.24588
X2090_596.370865709199_7.69086889763779_N.A	2.24408
X118_510.354800097147_7.90716722222221_Spectral.Match.to.1.Heptadecanoyl.sn.glycero.3.phosphocholine.from.NIST14	2.23656
X1919_482.323842482133_7.15041022727272_Spectral.Match.to.HEPC.from.NIST14	2.23286
X916_341.246706778543_5.78750497076023_N.A	2.2225
X511_650.388772922092_6.429785_N.A	2.20622
X2345_407.278114163145_5.30376462585034_.4R..4...3S.5S.7S.9S.10S.13R.14S.17R..3.7.dihydroxy.10.13.dimethyl.12.oxohexadecahydro.1H.cyclopenta.a.phenanthren.17.yl.pentanoic.acid	2.18651
X2273_466.352207699337_6.80809617117117_N.A	2.1603
X2287_316.214213269822_4.00544574468085_N.A	2.15368
X3699_395.15887705485_1.29818796296296_N.A	2.13445
X6904_549.319463978643_4.88894239130434_N.A	2.12822
X780_290.160069406768_1.38315390946502_O.adipoylcarnitine	2.11831
X356_702.534812611981_8.46312079889808_N.A	2.11641
X2145_536.370592005112_7.90551642156862_N.A	2.09354
X5468_383.289354858398_7.42371533333333_N.A	2.09189
X228_223.988142322849_8.97818626126126_N.A	2.06088
X3908_515.180263943142_1.39449135802469_N.A	2.03953
X420_545.361297607421_6.36181342592592_N.A	2.03552
X6099_410.325584165511_6.92841505376344_N.A	2.01553
X22_516.298188136174_5.08184983974358_Spectral.Match.to.Taurocholic.acid.from.NIST14	1.99766
X3373_355.260089296283_5.70339898989898_Spectral.Match.to.Cholic.acid.from.NIST14	1.99259
X891_409.293428455699_6.30985787878788_Massbank.RP026703.5..CHOLANIC.ACID.3._.6._7..TRIOL.Hyocholic.acid..4R..4...3R.5R.6R.7S.8S.9S.10R.13R.14S.17R..3.6.7.trihydroxy.10.13.dimethyl.2.3.4.5.6.7.8.9.11.12.14.15.16.17.tetradecahydro.1H.cyclopenta.a.phenanthren	1.98429
X404_350.101243004432_1.36482717948717_N.A	1.97671
X1360_176.037565850592_1.13968787878787_N.A	1.97225
X6334_549.338450113932_3.47352129629629_N.A	1.95081
X2299_516.308047359936_6.748650456621_N.A	1.94013
X226_322.10617426822_1.0455995614035_N.A	1.89143
X7159_569.823916348544_3.96938484848484_N.A	1.8758
X928_644.399156536972_6.44722719298245_N.A	1.8604
X4141_472.341477748325_6.96153317460317_N.A	1.84503
X1229_559.376844263788_5.79237711442785_N.A	1.82917
X1766_162.059089954082_1.18646807692307_N.A	1.82202
X43_542.323469949424_7.01410160550459_Lyso.PC..20.5.	1.81711
X68_498.287811908525_5.61093075601374_taurocholic.acid	1.77133
X1134_515.350635986328_6.34024866666666_N.A	1.72738
X2432_447.201649068196_1.06927255555555_N.A	1.71359
X99_1082.66868029142_5.62969122807017_N.A	1.70472
X4038_536.299655006045_5.81415793650793_N.A	1.69896
X2492_468.307924224109_7.89521422764227_N.A	1.68425
X1471_991.670428805881_7.46754034391534_N.A	1.68055
X58_1063.67021376665_7.34156715686274_N.A	1.66739
X1533_531.964702699242_3.49071300813008_N.A	1.66563
X3557_389.268101250947_5.80220373134328_.R..4...3R.5S.8R.9S.10S.13R.14S.17R..3.hydroxy.10.13.dimethyl.7.oxohexadecahydro.1H.cyclopenta.a.phenanthren.17.yl.pent.2.enoic.acid	1.65767
X121_167.089330410135_1.38621300287356_N.A	1.65617
X517_267.097246713011_1.58849914841849_Massbank.PR311143.Aminobenzoyl.glutamate	1.64656
X437_497.133864872039_3.87713941798941_N.A	1.64477
X1534_1001.65465164184_7.73596850490196_N.A	1.63403
X2084_532.336391411938_7.91340194174757_Spectral.Match.to.1.Heptadecanoyl.sn.glycero.3.phosphocholine.from.NIST14	1.63136
X2078_466.29241378219_7.42973441358025_N.A	1.61964
X3534_482.347471714019_6.05763489583333_N.A	1.60396
X5498_302.15970962112_2.99124819819819_N.A	1.56765
X4260_440.18433116566_4.78314575757575_N.A	1.53662
X8063_533.324659559461_5.14739814814814_TAUROCHOLIC.ACID	1.51633
X6465_462.393325805664_5.6549125_N.A	1.5101
X2876_464.281773286707_5.58556666666666_taurochenodeoxycholic.acid	1.47904
X6487_969.572912042791_3.70497424242424_N.A	1.47511
X1632_442.352045312782_6.8733514450867_N.A	1.47338
X4252_275.106022352582_3.82150374531835_N.A	1.45266
X82_561.35604497006_5.10635197368421_N.A	1.41492
X644_455.162714004516_3.56370624999999_N.A	1.41492
X413_644.493410930227_8.17733907801418_N.A	1.41492
X1556_956.816266796257_3.56944915611814_N.A	1.41492
X901_502.28269690798_4.67516520467836_N.A	1.41492
X1113_543.382175699869_6.33945638888888_N.A	1.41454
X2344_572.298556327819_3.96111041666666_N.A	1.41379
X1442_204.105050207341_4.37634118122977_N.A	1.41358
X5496_928.702189127604_5.07785_N.A	1.41296
X946_799.569366455078_6.1603495614035_N.A	1.41296
X6721_400.3050663389_5.87106091954023_N.A	1.41248
X5541_334.188242059004_2.21721754385964_N.A	1.4091
X5635_591.870377540588_3.77498072916666_N.A	1.4091
X868_806.576330011541_5.78626454545454_N.A	1.4091
X8350_894.038875579834_5.97443333333333_N.A	1.4091
X3131_358.294492479781_6.59815187793427_N.A	1.4066
X3651_502.296945745294_3.43576909090909_N.A	1.40483
X5634_360.203112394913_3.51832028985507_N.A	1.40302
X740_534.358125701664_7.64071076115485_N.A	1.39759
X2999_492.307918447308_6.80337743362831_N.A	1.39337
X1962_516.305501896099_7.14414951338199_N.A	1.39208
X2615_237.123415704983_3.41197823383084_N.A	1.39124
X5459_599.187268425436_1.34155882352941_N.A	1.38742
X2120_1003.66942315352_7.46291666666666_N.A	1.37865
X296_468.308099277683_6.96488804644808_Spectral.Match.to.1.Myristoyl.sn.glycero.3.phosphocholine.from.NIST14	1.37263
X4259_409.305421257019_7.63489895833333_N.A	1.36043
X6719_357.278080866887_6.83061923076923_Arachidic.acid	1.36043
X2062_959.607328965928_7.73250592592592_N.A	1.36043
X2680_522.354718415633_8.43901014492753_Spectral.Match.to.1..9Z.Octadecenoyl..sn.glycero.3.phosphocholine.from.NIST14	1.36043
X883_424.341308786899_7.0051417721519_N.A	1.35876
X5522_418.315514197716_5.83396794871795_N.A	1.35876
X3521_373.272969818115_6.2869425_N.A	1.34674
X2019_987.639680200693_7.14466326530612_N.A	1.34224
X421_626.296050095921_8.21246345177664_N.A	1.34224
X6184_715.435607147216_3.36980916666666_N.A	1.34224
X2220_579.306483126234_4.05647988505747_N.A	1.34224
X2075_598.385832269507_7.91782951807229_N.A	1.33204
X7177_730.358501434326_4.49522708333333_N.A	1.3263
X1648_335.220922498846_5.30570418760468_N.A	1.32475
X46_991.670650482177_7.59801932471264_N.A	1.32053
X272_1045.62352073849_7.32711994750655_N.A	1.32053
X634_424.304953108162_5.80331896551724_N.A	1.32053
X5615_444.162824630737_3.23160694444444_N.A	1.31043
X2182_570.350761413574_7.89424057017543_N.A	1.30683
X40_480.308120470006_7.72941575246131_N.A	1.30473
X573_655.168784179687_1.15488666666666_N.A	1.28799
X5641_332.174064304517_2.93914094202898_N.A	1.2871
X3349_552.246185302734_5.80807288557214_N.A	1.28206
X455_534.363085616262_6.93080877192982_N.A	1.22834
X3308_337.236670480647_5.83027535211267_N.A	1.22436
X6468_395.156522623697_1.14335222222222_N.A	1.21476
X1975_202.107305607325_2.26140164319248_N.A	1.18335
X2762_342.211831919352_2.90745749999999_N.A	1.14494
X1046_408.309997558593_5.73538819444444_N.A	1.13213
X794_506.277726798222_6.00260445402299_N.A	1.03745
X1993_364.186572142321_3.61564915824915_N.A	1.02238
X67_494.323577505643_7.14417349726775_Lyso.PC..16.1.	1.00025
X20_454.291983301859_7.5797641231593_Spectral.Match.to.1.Palmitoyl.2.hydroxy.sn.glycero.3.phosphoethanolamine.from.NIST14	1.00025
X3388_121.083990598979_1.38860438596491_N.A	1.00025
X390_846.164225882317_4.38135356622998_N.A	1.00025
X19_531.309389776932_5.23708035087719_N.A	1.00025
X2934_1087.6713904404_7.22991077235772_N.A	1.00025
X1409_1017.68618634282_7.62030008503401_N.A	1.00025
X1777_409.186486580521_2.86593301127214_N.A	1.00025
X1862_310.175765404334_1.17909775641025_N.A	1.00025
X1725_159.091632490116_2.86646784140969_N.A	1.00025
X494_279.137364061572_3.49426983122362_N.A	1.00025
X251_261.169194632713_5.50047889908256_N.A	1.00025
X2765_385.305299639701_7.87751822916666_N.A	1.00025
X2901_192.065354029337_1.36555833333333_Spectral.Match.to.L.Kynurenine.from.NIST14	1.00025
X60_546.35214284261_8.21054722222222_Spectral.Match.to.1.Stearoyl.2.hydroxy.sn.glycero.3.phosphocholine.from.NIST14	1.00025
X280_1021.62341632265_7.3357082070707_N.A	1.00025
X63_517.330292864543_6.21036890243902_TAUROURSODEOXYCHOLIC.ACID	1.00025
X3320_517.330149332682_6.35301333333333_TAUROURSODEOXYCHOLIC.ACID	1.00025
X1402_498.345091970343_7.46797556390977_N.A	1.00025
X609_410.104799158432_3.56762156862745_N.A	1.00025
X275_218.139080255681_1.10622045454545_PROPIONYLCARNITINE	1.00025
X48_269.226001211313_8.61393461538461_Spectral.Match.to.Retinol.from.NIST14	1.00025
X4138_430.363279519621_7.87570412371133_N.A	1.00025
X44_119.084792523977_6.66889718875502_N.A	1.00025
X5446_202.107304068172_1.09202107843137_N.A	1.00025
X7079_613.158140959563_1.05618024691358_Oxidized.Glutathione	1.00025
X2640_629.299773506496_4.28200978260869_N.A	1.00025
X3925_244.15460637104_3.35311064257028_N.A	1.00025
X244_518.320855882432_7.46947106481481_Spectral.Match.to.1.Hexadecanoyl.sn.glycero.3.phosphocholine.from.NIST14	1.00025
X4179_279.686427189753_3.37390871794871_N.A	1.00025
X47_480.276991808856_5.08922361111111_taurocholic.acid	1.00025
X2452_606.413851318359_5.626367_N.A	1.00025
X569_285.098233795166_3.523275_N.A	1.00025
X1780_925.848248901367_4.980322_N.A	1.00025
X238_361.166467409717_8.59093462585034_N.A	1.00025
X2080_516.314254861793_3.98074547461368_N.A	1.00025
X289_841.389368200814_4.57882132616487_N.A	1.00025
X8429_316.211782455444_4.23795541666666_N.A	1.00025
X5444_554.227481297084_4.6004_N.A	1.00025
X5266_569.365283073263_4.67151560283688_N.A	1.00025
X1496_787.883844347967_4.25939758454106_N.A	1.00025
X1513_592.263695456764_7.8068654040404_N.A	1.00025
X209_548.299282337057_8.52561731321839_N.A	1.00025
X7144_139.987730026245_6.00905_N.A	1.00025
X193_329.247035347292_8.48582002989536_all.cis.docosa.4.7.10.13.16.19.hexaenoic.acid	1.00025
X5390_498.282416485725_8.33376205673759_N.A	1.00025
X3882_478.769653085561_3.17383256410256_N.A	1.00025
X2830_223.107503890991_2.97874654761904_Spectral.Match.to.Gly.Phe.from.NIST14	1.00025
X5504_305.161067082331_3.43189294871794_N.A	1.00025
X2596_615.349670410156_3.1336693877551_N.A	1.00025
X8563_203.138976601993_2.45095980392156_N.A	1.00025
X4335_309.108297959813_3.31135094339622_N.A	1.00025
X699_311.160016573392_3.1400923076923_N.A	1.00025
X318_506.331333015538_6.93171392405063_N.A	1.00025
X2577_414.284056933958_5.75684850746268_N.A	1.00025
X1162_346.226012053313_4.26632489711934_N.A	1.00025
X5454_812.204795591292_4.36472634408602_N.A	1.00025
X8930_925.921597290039_4.95408333333333_N.A	1.00025
X1983_922.502488698391_4.46222086092715_N.A	1.00025
X4222_393.71233727797_4.5163216981132_N.A	1.00025
X2722_1187.61109924316_3.55430810185184_N.A	1.00025
X3004_452.276487368629_7.00137047619048_N.A	1.00025
X278_122.081103226234_8.67322940613027_N.A	1.00025
X292_600.466648610432_8.18520631944444_N.A	1.00025
X5082_186.221297370062_5.07142592592592_N.A	1.00025
X1882_991.746940612793_4.14400694444444_N.A	1.00025
X3330_452.249773297991_1.1242869047619_N.A	1.00025
X5554_578.302780643586_3.55224139784946_N.A	1.00025
X4328_407.287202254585_7.87739673913043_N.A	1.00025
X550_536.328009755987_6.2083721491228_N.A	1.00025
X177_482.323860831882_8.07228707729468_Spectral.Match.to.1.Stearoyl.2.hydroxy.sn.glycero.3.phosphoethanolamine.from.NIST14	1.00025
X4333_420.321009953816_6.96255729166666_N.A	1.00025
X2764_442.315502535912_5.62934301075268_N.A	1.00025
X8600_564.35582252785_6.91387839506172_N.A	1.00025
X2020_1005.68522024845_8.20068768115942_N.A	1.00025
X5603_390.734480050893_3.23239294871794_N.A	1.00025
X5483_460.377688725789_4.79685624999999_N.A	1.00025
X6266_325.936895884638_8.11678376811594_N.A	1.00025
X315_560.299061476582_7.34690555555555_N.A	1.00025
X239_466.316030199282_5.68761635514018_Glycocholic.acid	1.00025
X5491_278.159687587193_2.92692142857142_N.A	1.00025
X6908_382.173948499891_2.050725_N.A	1.00025
X1525_550.385539661754_8.18335404040403_Spectral.Match.to.1.O.Hexadecyl.2.O..2E.butenoyl..sn.glyceryl.3.phosphocholine.from.NIST14	1.00025
X5472_606.371797623172_3.83407365591397_N.A	1.00025
X2858_658.354042598179_3.36607648809523_N.A	1.00025
X2226_596.247810100686_7.14594942528735_N.A	1.00025
X5025_302.196430776311_3.95839540229885_N.A	1.00025
X2495_667.09255505483_3.64417737003058_N.A	1.00025
X4123_248.168813532049_5.18833257575757_N.A	1.00025
X2195_538.386037310432_8.40951019607843_N.A	1.00025
X2098_522.284298428622_7.14362545454545_N.A	1.00025
X4083_124.03931317264_2.80820753424657_N.A	1.00025
X2067_506.323932287828_7.87800440251572_N.A	1.00025
X6293_1353.66977826286_4.36118431372549_N.A	1.00025
X2218_304.211734985351_4.27082266666666_N.A	1.00025
X2188_574.128685273319_1.0892126506024_N.A	1.00025
X5546_433.249338394556_3.75215085470085_N.A	1.00025
X3067_357.277447822766_6.92420299145299_Arachidic.acid	1.00025
X5648_547.293212890625_3.94148045977011_N.A	1.00025
X8483_563.192845662434_2.79718888888888_N.A	1.00025
X3257_452.336573698082_6.0160006802721_N.A	1.00025
X1704_555.645767489346_3.50200696969696_N.A	1.00025
X4221_716.405793410081_3.87614423076923_N.A	1.00025
X2882_841.460693946251_4.38251506410256_N.A	1.00025
X6329_278.142060499924_3.86084102564102_N.A	1.00025
X4277_859.942267340582_3.78498108108108_N.A	1.00025
X271_466.409568362765_9.1391375_N.A	1.00025
X2998_802.617879867553_6.92412326388889_N.A	1.00025
X904_575.371769205729_6.48631055555555_N.A	1.00025
X3491_979.576207139756_7.32362888888889_N.A	1.00025
X969_506.277733503069_6.2357619047619_N.A	1.00025
X1069_374.252815246582_4.82042407407407_N.A	1.00025
X3265_403.759735107421_3.72062738095238_N.A	1.00025
X5830_451.266157150268_4.00289166666666_N.A	1.00025
X5405_346.196822375786_3.64161056910569_N.A	1.00025
X439_641.322328186035_7.62032488095238_N.A	1.00025
X1685_288.202785177791_1.04468078431372_Spectral.Match.to.Arg.Ile.from.NIST14	1.00025
X8997_585.270494733537_4.27071071428571_N.A	1.00025
X6891_771.436193847656_4.93518_N.A	1.00025
X6380_494.382862920346_6.98140289855072_N.A	1.00025
X585_118.086264493172_1.59235526315789_N.A	1.00025
X6349_190.106791245309_3.63206403508771_N.A	1.00025
X1351_358.221658706665_4.38642083333333_N.A	1.00025
X6462_473.278629557291_4.48738111111111_N.A	1.00025
X3733_692.372617745105_3.26964485596707_N.A	1.00025
X1944_384.114286422729_1.40712708333333_Succinoadenosine	1.00025
X818_644.260198290103_7.75638956386292_N.A	1.00025
X1543_908.011919294084_4.47056156462585_N.A	1.00025
X2402_311.124781378384_1.37552586206896_Massbank.PR311057.Glutamyltyrosine	1.00025
X2051_572.367765880766_8.30190734126984_N.A	1.00025
X4301_801.519626393037_4.60920098039215_N.A	1.00025
X7356_550.313466389974_7.7998_N.A	1.00025
X5880_790.627439058744_9.04781282051282_N.A	1.00025
X6928_373.273882039388_5.63667999999999_N.A	1.00025
X6466_810.986926608615_7.75358333333333_N.A	1.00025
X1719_592.263624064127_7.68937444444444_N.A	1.00025
X1849_930.424159609038_9.20110373563218_N.A	1.00025
X6482_801.383676702325_3.56772272727272_N.A	1.00025
X1129_416.299575805664_4.69628095238095_N.A	1.00025
X6919_821.899470011393_4.30395694444444_N.A	1.00025
X1612_372.273465742976_5.62622877846791_N.A	1.00025
X6472_863.924598693847_5.22396388888889_N.A	1.00025
X5029_114.091278235117_7.06424270833333_N.A	1.00025
X5492_886.74250793457_3.73765416666666_N.A	1.00025
X1394_952.629909358612_4.37411609589041_N.A	1.00025
X895_393.262548512425_5.48122557471264_N.A	1.00025
X5871_467.394822091767_7.07484393939394_N.A	1.00025
X1358_124.039320733812_2.74244166666666_N.A	1.00025
X874_866.59780883789_5.45869404761904_N.A	1.00025
X746_688.519727172851_8.24931666666666_N.A	1.00025
X6436_431.270420421253_5.78906666666666_N.A	1.00025
X8404_462.172977992466_2.95563095238095_N.A	1.00025
X6451_341.170632498604_3.67269761904761_N.A	1.00025
X917_628.404234839267_7.01402704918033_N.A	1.00025
X2066_490.289781458237_6.96774436274509_Spectral.Match.to.1.Myristoyl.sn.glycero.3.phosphocholine.from.NIST14	1.00025
X5633_1065.53567270132_4.42001538461538_N.A	1.00025
X6940_486.378044128417_5.82391666666666_N.A	1.00025
X7175_635.792290581597_4.20598703703703_N.A	1.00025
X3957_371.25766060569_5.63604545454545_N.A	1.00025
X3686_440.299751758575_5.16381354166666_N.A	1.00025
X4266_318.190662090594_2.82221538461538_N.A	1.00025
X4348_954.871132986886_3.86397539682539_N.A	1.00025
X1122_410.289725670447_6.14447435897435_N.A	1.00025
X6455_839.564196777343_5.784295_N.A	1.00025
X961_391.282794350072_5.70838245614035_cholic.acid	1.00025
X2147_560.367861098137_8.49309879227053_N.A	1.00025
X3384_849.570504506429_5.26966041666666_N.A	1.00025
X7151_894.099268595377_5.27143055555555_N.A	1.00025
X1131_531.346051471989_5.34626056910569_N.A	1.00025
X7209_639.365116664341_3.84553428571428_N.A	1.00025
X6467_1091.62960635914_7.76553529411764_N.A	1.00025
X510_531.273288433368_8.53329474358974_N.A	1.00025
X7205_744.391815185546_4.56057291666666_N.A	1.00025
X6438_834.605700683593_5.76173833333333_N.A	1.00025
X7474_810.51594543457_5.29537916666666_N.A	1.00025
X7018_664.461722237723_7.65164047619047_N.A	1.00025
X5816_226.143844936205_3.92256304347826_N.A	1.00025
X5997_484.362589785927_6.4631798245614_N.A	1.00025
X2241_504.341796071905_7.78221719298245_N.A	1.00025
X7427_470.294884314903_4.21714935897435_N.A	1.00025
X6916_901.706784566243_4.60163472222222_N.A	1.00025
X922_389.267825317382_5.15588333333333_N.A	1.00025
X7114_1004.99606704711_4.57551041666666_N.A	1.00025
X8076_446.75050608317_3.66666388888888_N.A	1.00025
X983_588.373369793559_5.27739108527131_N.A	1.00025
X1290_270.315068054199_7.44147875_N.A	1.00025
X2553_440.299876111619_5.56171276595744_N.A	1.00025
X5254_419.241799396017_7.57206376811594_N.A	1.00025
X6780_997.51031930106_3.99367142857142_N.A	1.00025
X5071_347.241953023274_5.72946333333333_N.A	1.00025
X8463_368.229190826416_3.24214687499999_N.A	1.00025
X5896_841.958674504206_4.3958641025641_N.A	1.00025
X8408_924.27842203776_3.55857777777777_N.A	1.00025
X576_310.112865053374_1.47881781609195_N.A	1.00025
X3101_302.207452572093_4.03314607843137_Spectral.Match.to.Leu.Gly.Leu.from.NIST14	1.00025
X8591_330.237370300293_4.23409166666666_N.A	1.00025
X4143_336.218444021124_5.08864824561403_N.A	1.00025
X4934_552.295654296875_5.70449722222222_N.A	1.00025
X6422_426.320541381835_5.8022303030303_N.A	0.808868
X5872_319.13928554369_3.36777065217391_N.A	0.585256
X4354_544.269295247395_7.39121296296296_N.A	0.575981
X85_205.097085245193_2.86563205645161_D.TRYPTOPHAN...60.0.eV	0.538501
X3442_300.083960523883_1.08960436893203_N.A	0.525262
X2891_551.307882421156_3.31592818627451_N.A	0.496594
X1183_536.328143780048_6.12236602564102_N.A	0.399059
X2821_471.2396900177_3.64470416666666_N.A	0.394312
X5200_512.344000029982_4.4946649122807_N.A	0.372117
X3243_230.211080840139_5.58524015151515_N.A	0.362102
X5563_666.360048734224_8.89421666666666_N.A	0.306793
X584_146.060025058897_2.88070677966101_N.A	0.200002
X1239_408.310063620174_6.9055531372549_N.A	0.141779
X1697_524.29813165534_7.47171141552511_N.A	0.14072
X1151_468.367751227484_6.44806342592592_Spectral.Match.to.3.alpha..7.alpha..12.alpha..Trihydroxycholestanoic.acid.from.NIST14	0.0743295
X54_250.093244171142_1.34549285714285_N.A	0
X6_524.370473558075_8.20523340136054_Spectral.Match.to.1.Stearoyl.2.hydroxy.sn.glycero.3.phosphocholine.from.NIST14	0
X21_546.353980536933_7.56929542042042_N.A	0
X11_526.291379361539_7.28343385885885_N.A	0
X122_133.105087449815_1.05882229629629_N.A	0
X681_220.117842739068_2.26171116504854_Massbank.LU087003.Pantothenate.Pantothenic.acid.3....2R..2.4.dihydroxy.3.3.dimethylbutanoyl.amino.propanoic.acid	0
X476_664.171095942107_2.99922605633802_N.A	0
X495_304.175780438362_3.1264_N.A	0
X3944_520.339304606119_7.23223666666666_Massbank.PR310844.LPC.18.2	0
X593_250.093246641613_1.25668253968254_N.A	0
X9040_250.093274203213_1.39614545454545_N.A	0
X6597_518.323855653101_7.07097040816326_Massbank.PR310841.LPC.18.3	0
X17_137.045767560918_1.04350443262411_Spectral.Match.to.Allopurinol.from.NIST14	0
X66_1039.67053670937_7.34741421845574_N.A	0
X253_769.150324259262_4.37982620087336_N.A	0
X26_478.292254428631_7.33016309041835_NCGC00380283.01.4..5...4..5..acetyl.hydroxy.amino.pentylamino..4.oxobutanoyl..hydroxyamino.pentylamino..4.oxobutanoic.acid	0
X284_359.10307744344_2.77918180555555_N.A	0
X208_570.281837555299_7.79566214859437_N.A	0
X373_416.176799358021_1.0702906060606_N.A	0
X224_285.082489561072_1.07092219730941_xanthosine	0
X8870_544.339080810546_7.43503333333333_N.A	0
X843_209.091925522376_1.34768577586206_Kynurenine	0
X394_769.059204366932_4.38094507246376_N.A	0
X265_845.963739874079_4.38051453744493_N.A	0
X112_518.324130086503_7.00982741617357_Massbank.PR310841.LPC.18.3	0
X3390_492.236790050159_5.53366515151515_N.A	0
X200_546.282104928152_7.84425071428571_N.A	0
X319_845.863929981748_4.38132598253275_N.A	0
X1445_1135.67125583923_7.29980463917526_N.A	0
X41_482.323709155866_8.19714946018893_Spectral.Match.to.1.Stearoyl.2.hydroxy.sn.glycero.3.phosphoethanolamine.from.NIST14	0
X178_1087.67114212263_7.33422798507462_N.A	0
X830_290.160207308255_1.59908461538461_O.adipoylcarnitine	0
X417_768.968242979886_4.38072097953216_N.A	0
X1578_310.175752552277_1.32545474006116_N.A	0
X591_146.117671203613_3.10419523809523_N.A	0
X592_186.221383544921_4.80783733333333_N.A	0
X470_705.138444613566_4.38002868731563_N.A	0
X491_705.221772732204_4.38031362962963_N.A	0
X365_939.847411280843_4.37982684766214_N.A	0
X116_377.145382173599_3.73245793010752_RIBOFLAVIN...50.0.eV	0
X398_939.958893771701_4.3794774074074_N.A	0
X2933_426.32070676742_6.32585752688172_cholic.acid	0
X343_153.040396736763_1.06594945945945_N.A	0
X432_261.144481213887_3.29384777777777_Spectral.Match.to.Ile.Glu.from.NIST14	0
X415_846.264182128906_4.37991233333333_N.A	0
X258_276.149068234571_1.051_N.A	0
X7046_120.080770704481_1.30433518518518_N.A	0
X2160_247.128588566163_1.37461882086167_Spectral.Match.to.Glu.Val.from.NIST14	0
X2913_1063.67052757626_7.23757317460317_N.A	0
X3496_834.607863853717_6.29006839080459_N.A	0
X2496_1039.67050515879_7.23565971014493_N.A	0
X3772_546.282095244436_7.90238787878787_N.A	0
X4197_431.178248618965_1.09105920398009_N.A	0
X2258_734.568061241736_8.67750993589743_Spectral.Match.to.1.Myristoyl.2.stearoyl.sn.glycero.3.phosphocholine.from.NIST14	0
X206_298.096966719746_3.13853018242122_MeSAdo	0
X267_153.065608290375_1.05049713114754_N.A	0
X598_368.093955406775_2.54016602564102_N.A	0
X1656_131.049112955729_1.38758479938271_N.A	0
X402_940.070003479484_4.37999698162729_N.A	0
X492_705.305174518453_4.37977103448275_N.A	0
X1628_149.059725266915_1.38770077160493_Spectral.Match.to.Tropic.acid.from.NIST14	0
X3759_282.119375280431_1.34595563063063_N.A	0
X81_570.354387036259_7.4594225388601_N.A	0
X500_1057.32686663688_4.38020664893617_N.A	0
X1570_384.114384242466_2.18996492063492_Succinoadenosine	0
X543_146.117635203342_3.18141258169934_N.A	0
X6798_531.309258200905_5.32697272727272_N.A	0
X3398_362.217037112213_3.55603953488372_N.A	0
X331_184.072824355659_7.23400948012232_PHOSPHOCHOLINE	0
X8869_524.370445251464_8.28859583333333_Spectral.Match.to.1.Stearoyl.2.hydroxy.sn.glycero.3.phosphocholine.from.NIST14	0
X6484_334.191696166992_2.34910701754385_N.A	0
X838_229.154399316961_3.1236056060606_Spectral.Match.to.Ile.Pro.from.NIST14	0
X8331_282.119340316109_1.4222536231884_N.A	0
X6944_246.169963387882_3.58085049019607_Isovalerylcarnitine...40.00.eV	0
X1865_1111.67112968337_7.32102464788732_N.A	0
X3756_570.281977335611_7.74083611111111_N.A	0
X784_546.282262252549_7.65533545197739_N.A	0
X5127_262.16453627044_1.22389673202614_N.A	0
X3438_209.089928537044_1.47257232704402_Kynurenine	0
X76_478.292226993336_7.21731598039215_NCGC00380283.01.4..5...4..5..acetyl.hydroxy.amino.pentylamino..4.oxobutanoyl..hydroxyamino.pentylamino..4.oxobutanoic.acid	0
X2294_570.282366877016_7.59153442028985_N.A	0
X1687_334.14028600546_3.62590705128204_N.A	0
X487_246.169995723626_3.52894818376068_Isovalerylcarnitine...40.00.eV	0
X1449_1093.62385636146_7.29296397306397_N.A	0
X854_688.155791106047_3.12198672839506_N.A	0
X568_1409.43180383503_4.38236998158379_N.A	0
X5637_305.183396283318_3.04950686274509_N.A	0
X1894_384.114397684733_2.02045185185185_Succinoadenosine	0
X1467_705.05510599299_4.38272945736434_N.A	0
X1781_1015.50477981567_4.36723083333333_N.A	0
X8636_502.291760253906_7.39802_N.A	0
X2425_734.567888414537_9.05073918918919_Spectral.Match.to.1.Myristoyl.2.stearoyl.sn.glycero.3.phosphocholine.from.NIST14	0
X8389_526.291397094726_7.36005_N.A	0
X119_544.336814983008_7.74856621823617_Spectral.Match.to.1..9Z.Octadecenoyl..sn.glycero.3.phosphocholine.from.NIST14	0
X2911_350.101216160973_1.28007868217054_N.A	0
X1618_1409.26372726528_4.38123391136801_N.A	0
X9294_828.690576171875_9.802665_N.A	0
X5967_464.080902099609_1.06245_Spectral.Match.to.Adenylosuccinic.acid.from.NIST14	0
X340_826.84991334614_4.29476458333333_N.A	0
X6931_516.298262886379_5.14232826086956_taurohyocholic.acid	0
X9295_873.748369852701_9.8073375_N.A	0
X306_826.93330054947_4.29532310126582_N.A	0
X1386_537.167614746093_1.04292055555555_N.A	0
X7053_368.09400024414_2.66388444444444_N.A	0
X2235_181.01428934733_8.16909666666666_N.A	0
X4112_1135.67108950407_7.20961195652174_N.A	0
X539_498.284644862583_3.44909333333333_N.A	0
X120_542.323489999412_6.91793308270677_Lyso.PC..20.5.	0
X1589_812.080701042624_3.9177131372549_N.A	0
X3441_247.128540277481_1.50499322916666_Spectral.Match.to.Glu.Val.from.NIST14	0
X3430_334.185388183593_2.07059666666666_N.A	0
X5442_482.297601318359_3.79739611111111_N.A	0
X162_215.98311683569_8.67225936329588_N.A	0
X5428_566.323270320892_7.05010182291666_N.A	0
X382_550.386231486002_8.29904986111111_Spectral.Match.to.1.O.Hexadecyl.2.O..2E.butenoyl..sn.glyceryl.3.phosphocholine.from.NIST14	0
X34_650.438241543977_8.38213125_N.A	0
X115_454.29203155337_7.45115956607495_Spectral.Match.to.1.Palmitoyl.2.hydroxy.sn.glycero.3.phosphoethanolamine.from.NIST14	0
X5437_404.160982949393_2.79924464285714_N.A	0
X199_504.307694468004_7.55092191091954_N.A	0
X4160_411.321009071127_8.02859498381877_N.A	0
X1852_1069.62294964457_7.31251124031007_N.A	0
X8646_518.323608398437_7.11642222222222_Massbank.PR310841.LPC.18.3	0
X1641_265.175547730688_2.38005620915032_N.A	0
X778_655.16873386928_1.06582619047619_N.A	0
X567_262.164605684369_1.14449470404984_N.A	0
X2718_115.122899475097_9.65185933333333_N.A	0
X2462_270.14447239467_1.09711569664902_N.A	0
X401_763.324013717086_4.29012530864197_N.A	0
X2014_1047.73297037214_8.20617639821029_N.A	0
X5420_430.367023549181_5.24106914893617_N.A	0
X301_901.926325617609_4.29634301801801_N.A	0
X10079_167.089360555013_1.32620277777777_N.A	0
X703_448.341477668891_6.99376638418079_O.arachidonoylcarnitine	0
X5424_640.402402605329_4.43456904761904_N.A	0
X2015_949.622539763755_7.58767765957446_N.A	0
X1765_189.123267961585_2.0707768115942_Spectral.Match.to.Gly.Leu.from.NIST14	0
X721_796.403743814105_4.30844202453987_N.A	0
X4840_815.694775899251_9.04434722222222_Spectral.Match.to.N.Tetracosanoyl.4.sphingenyl.1.O.phosphorylcholine.from.NIST14	0
X1804_625.114647759331_2.37106111111111_N.A	0
X5804_267.097261701311_1.45028055555555_N.A	0
X1799_130.065028988937_2.86628770739064_N.A	0
X5039_1041.68555585075_7.57685955882352_N.A	0
X231_482.359909784226_7.78434349206348_Spectral.Match.to.1.Hexadecyl.sn.glycero.3.phosphocholine.from.NIST14	0
X5021_310.175746281941_1.41788541666666_N.A	0
X351_572.370292917887_7.78742847222222_N.A	0
X1137_128.118097016305_9.70869848484848_N.A	0
X2385_184.062852647569_1.06180016835016_4.PYRIDOXIC.ACID	0
X5430_626.387605554917_3.98614869281045_N.A	0
X637_382.294434953444_6.25462491749175_N.A	0
X1695_202.107308944853_2.37734422442244_pantothenic.acid	0
X5914_786.163342644186_4.8241156862745_FLAVIN.ADENINE.DINUCLEOTIDE	0
X4194_863.923994348404_4.97803758865248_N.A	0
X8879_542.323333740234_7.09116666666666_Lyso.PC..20.5.	0
X1783_625.114693196614_2.25165333333333_N.A	0
X2783_144.072400123842_2.85173629032258_N.A	0
X4235_468.245229085286_3.14683088888888_N.A	0
X350_901.834715479569_4.29511019184652_N.A	0
X1794_625.114688110351_2.13128916666666_N.A	0
X2622_331.164931202662_1.64741641221374_Spectral.Match.to.DL.Phenylalanine.from.NIST14	0
X3181_731.605651855468_8.98018452380952_Sphingomyelin..d18.1.18.0.	0
X403_181.014262941148_6.66626898148148_N.A	0
X179_528.307880401611_7.44593256578947_N.A	0
X3403_763.478187561035_4.29434010416666_N.A	0
X5910_786.163301467895_4.35490416666666_FLAVIN.ADENINE.DINUCLEOTIDE	0
X8192_546.282268524169_7.60107291666666_N.A	0
X131_255.064815374521_4.72104286858974_Daidzein	0
X466_763.400871058872_4.29292444444444_N.A	0
X6271_863.990803486592_4.96574594594594_N.A	0
X785_149.074431118435_3.49462503703703_N.A	0
X6272_561.318474509499_3.54166818181818_N.A	0
X2464_526.31357474949_7.02934673913043_N.A	0
X4115_442.755954373267_3.32080215053763_N.A	0
X2691_103.0540106183_1.38647172619047_N.A	0
X2708_407.228716724323_3.47831415094339_N.A	0
X146_385.16645389479_8.48404795918367_N.A	0
X772_939.736153097713_4.3827862745098_N.A	0
X6910_184.985339482625_6.03399166666666_N.A	0
X6278_578.627232021755_2.92389861111111_N.A	0
X1423_1051.57688015109_7.28413974358973_N.A	0
X4162_864.124015994188_4.99690487804877_N.A	0
X1453_682.875441894531_3.623976_N.A	0
X42_846.440770806206_6.66862162962963_N.A	0
X1763_1207.94247057838_4.37426909975669_N.A	0
X1597_321.111519851253_3.20268587570621_N.A	0
X1448_1050.17587028952_4.25646823529411_N.A	0
X4251_812.404942103794_4.36371369047619_N.A	0
X4413_817.580835515802_6.28804318181818_cholic.acid	0
X1477_367.149419973562_1.388403003003_N.A	0
X4124_573.335126532882_3.80222103825136_N.A	0
X6485_288.143883387247_1.20421944444444_N.A	0
X311_826.766422235398_4.29444_N.A	0
X5962_282.119338989257_1.88244_N.A	0
X4867_326.207403859784_3.27228261648745_N.A	0
X353_893.913216085994_4.57740163398692_N.A	0
X184_286.228655205398_8.60861120218579_N.A	0
X3444_209.089552743094_1.25381428571428_Kynurenine	0
X463_428.299817059491_6.33424099099099_N.A	0
X6265_464.080849783761_1.54473809523809_Spectral.Match.to.Adenylosuccinic.acid.from.NIST14	0
X1403_524.360949961344_7.63062888888888_Spectral.Match.to.1.Stearoyl.2.hydroxy.sn.glycero.3.phosphocholine.from.NIST14	0
X8494_991.670186360677_7.68155277777777_N.A	0
X362_992.118328217537_4.29383387096773_N.A	0
X232_179.092541875066_9.76061081081081_N.A	0
X1371_129.0657029921_9.84820268817204_N.A	0
X395_827.017345149342_4.29410142276422_N.A	0
X5485_786.163472493489_4.65423472222222_FLAVIN.ADENINE.DINUCLEOTIDE	0
X2275_186.980721515157_7.6767536231884_N.A	0
X5738_371.228782871791_3.53302047619047_N.A	0
X4146_1045.62334567397_7.233657960199_N.A	0
X236_893.976414900559_4.58220432692307_N.A	0
X2972_189.123256047566_1.23677708333333_N.A	0
X5517_442.229383850097_2.870759_N.A	0
X1770_283.013298837762_1.65842203947368_N.A	0
X2895_472.28879641415_3.72628595505618_N.A	0
X2471_578.296682320389_1.07292668845315_N.A	0
X10080_290.159389495849_1.29538333333333_O.adipoylcarnitine	0
X183_524.298494409631_7.60181967592592_N.A	0
X4167_559.317716364274_3.45368216374269_N.A	0
X6274_516.183414035373_1.39122407407407_N.A	0
X950_839.561740190554_6.15187264957265_Spectral.Match.to.Cholic.acid.from.NIST14	0
X627_526.31388968852_7.37748233830845_N.A	0
X4885_394.127558091107_1.64456764705882_Massbank.PR310786.Glutamyl.S..C4H7O2..cysteinylglycine	0
X6901_184.98537826538_7.50692708333333_N.A	0
X4323_677.339058389469_4.36294115646258_N.A	0
X5421_222.079063415527_1.04342152777777_N.A	0
X426_992.218337749612_4.29378247126436_N.A	0
X5464_612.298555727358_2.95924567901234_N.A	0
X8124_267.097318861219_1.28593148148148_N.A	0
X815_184.072514164555_7.60742912912913_PHOSPHOCHOLINE	0
X6914_139.987815009223_4.39413148148148_N.A	0
X1818_120.080864147706_3.44207490530303_N.A	0
X72_340.259347143252_3.85867775482093_N.A	0
X89_446.252806937646_6.66846578947368_N.A	0
X2576_746.921320915222_3.44850611979166_N.A	0
X2736_118.064973688837_1.39118793532338_N.A	0
X1466_759.377670196715_3.74095199600798_N.A	0
X144_300.289290198501_6.72712850340136_N.A	0
X5486_408.143313816615_3.11999642857142_N.A	0
X5497_468.281980895996_3.49702555555555_N.A	0
X322_508.375770962853_7.91642112676056_Spectral.Match.to.1..1Z.Octadecenyl..sn.glycero.3.phosphocholine.from.NIST14	0
X5462_379.199908607884_3.68029342105263_N.A	0
X441_991.917549065784_4.29532182890855_N.A	0
X79_437.192150574996_6.66921846473029_N.A	0
X65_281.137840708748_6.66858176229508_N.A	0
X1470_491.252788495413_4.80768892405062_N.A	0
X803_708.873072987979_4.28957800687285_N.A	0
X3514_1021.62392293294_7.23085022222222_N.A	0
X1581_215.138720158168_1.10744777777777_N.A	0
X858_533.324826660156_5.10528155555555_TAUROCHOLIC.ACID	0
X5639_643.284371512276_8.67453333333333_N.A	0
X3286_933.468203522438_4.14252558139534_N.A	0
X4158_881.491492294683_4.1249662601626_N.A	0
X1451_303.231419766111_7.5544108597285_Spectral.Match.to.8.HETE.from.NIST14	0
X8175_925.560559441061_4.95359117647058_N.A	0
X342_841.448933298994_4.57392113821138_N.A	0
X5450_740.430696548954_3.84213924731182_N.A	0
X5548_320.127130780901_2.87669821428571_N.A	0
X2114_745.420889902923_3.69601723163841_N.A	0
X90_164.106885910034_4.76697412634408_N.A	0
X2206_544.32171159632_3.45164448529411_N.A	0
X3325_416.155742869657_1.69794248366013_N.A	0
X195_337.166631440408_8.67399061135371_N.A	0
X5656_180.087774276733_2.59935416666666_N.A	0
X564_549.319674052889_4.82421375661375_N.A	0
X524_613.153446346134_1.0463435064935_N.A	0
X142_590.320022368095_7.29947339593114_N.A	0
X337_550.340388754139_6.40910489130434_N.A	0
X71_135.079459955662_6.66773518518518_N.A	0
X2591_246.169524853046_5.29644209401709_N.A	0
X4128_881.663575575086_4.13005_N.A	0
X141_526.430869993099_8.50039607438017_N.A	0
X631_426.356766192118_7.26297618055555_Massbank.RP025103.Oleoyl.L.Carnitine..3R..3...Z..octadec.9.enoyl.oxy.4..trimethylazaniumyl.butanoate	0
X2582_237.086642545812_1.59545359477124_Formylkynurenine	0
X2881_312.129983844179_2.5506409090909_N.A	0
X2910_601.336845553651_3.39687602040816_N.A	0
X5520_401.213924407959_1.18412142857142_N.A	0
X1464_192.068780981976_3.24007041062801_N.Acetyl.DL.methionine	0
X2893_192.065375384162_1.48752745098039_Spectral.Match.to.L.Kynurenine.from.NIST14	0
X1859_933.404183523995_4.13226547619047_N.A	0
X1824_274.176182833584_3.14762171717171_N.A	0
X1593_745.745326344559_4.17443760162601_N.A	0
X1935_265.175464067302_2.27626338797814_N.A	0
X5463_563.193163871765_2.84939791666666_N.A	0
X6318_139.987906646728_3.930735_N.A	0
X6827_394.127670288085_1.82913039215686_Massbank.PR310786.Glutamyl.S..C4H7O2..cysteinylglycine	0
X132_570.456925321216_8.49275289256198_N.A	0
X2526_548.370783200054_7.77806362683437_N.A	0
X2300_164.074300655241_1.37974494623655_Methionine.methyl.ester	0
X5530_394.127562673468_1.76129561403508_N.A	0
X5499_460.192782194718_2.45663550724637_N.A	0
X5452_540.212074279785_4.27623511904761_N.A	0
X1614_305.152540603486_4.57982508250825_N.A	0
X7337_459.185575485229_2.59205208333333_N.A	0
X5553_717.082492951423_2.99964247311828_N.A	0
X5461_309.24192757442_5.86984252873563_N.A	0
X1906_570.353659352948_7.53358548387096_N.A	0
X5544_773.167112731933_1.66602083333333_N.A	0
X167_482.404676390088_8.50850599173554_22.Hydoxy.2.hopen.1.one	0
X1637_295.128996249848_3.42143584070796_Spectral.Match.to.Glu.Phe.from.METLIN	0
X2285_734.567928314209_8.97599999999999_Spectral.Match.to.1.Stearoyl.2.myristoyl.sn.glycero.3.phosphocholine.from.NIST14	0
X5423_996.755095481872_4.97876979166666_N.A	0
X2422_271.088235037667_1.05943869047619_N.A	0
X5536_186.221074785505_7.29604404761904_N.A	0
X6305_332.16967010498_1.22416944444444_N.A	0
X2550_331.16491915485_1.38641902887139_N.A	0
X3513_468.367175890051_6.94243007246376_N.A	0
X6275_873.748580932617_9.93088333333333_N.A	0
X5606_620.098986538973_1.07572272727272_N.A	0
X823_382.226813225997_3.40680894736842_N.A	0
X632_400.341330725299_7.17385117079889_palmitoyl.carnitine	0
X4304_763.631774376178_4.29020172413793_N.A	0
X2372_219.11287337083_3.80503672161172_N.Acetylserotonin	0
X5429_677.172410964965_4.3609078125_N.A	0
X8496_1039.67059326171_7.42287777777777_N.A	0
X1827_189.123252868652_1.32002916666666_N.A	0
X1505_608.088134765625_2.42039666666666_URIDINE.5..DIPHOSPHO.N.ACETYLGALACTOSAMINE	0
X714_538.386027883976_8.48983235815603_N.A	0
X5441_431.140216533954_1.0435_bungeiside.C	0
X5042_480.308107074938_7.80074561403508_Spectral.Match.to.1..9Z.Octadecenoyl..sn.glycero.3.phosphoethanolamine.from.NIST14	0
X819_708.801556470917_4.2882400406504_N.A	0
X6280_364.222301852318_4.73754516129032_N.A	0
X447_763.247102019074_4.29938852813853_N.A	0
X7487_185.982972396047_5.43599561403508_N.A	0
X5626_621.302403767903_8.67174791666666_N.A	0
X2111_997.623126374573_7.34163543417367_N.A	0
X354_300.289407910041_8.32690055031446_Spectral.Match.to.Palmitoyl.ethanolamide.from.NIST14	0
X5655_993.224575805664_3.27076333333333_N.A	0
X5466_598.266814095633_3.81295059523809_N.A	0
X310_953.43908938846_4.57632117117117_N.A	0
X7166_186.98069449032_7.40894999999999_N.A	0
X5487_276.126510620117_3.69379787234042_N.A	0
X659_226.143809084032_4.00821120218579_N.A	0
X69_594.375541381835_7.91446877777777_Spectral.Match.to.2..5.Oxovaleryl.phosphatidylcholine.from.NIST14	0
X5449_601.356195722307_3.89159226190476_N.A	0
X2781_430.081224046311_1.66346876876876_N.A	0
X1860_731.605382407583_9.05158902439024_Sphingomyelin..d18.1.18.0.	0
X2490_701.863715277777_3.72470419753086_N.A	0
X8929_763.247007671155_4.27541052631579_N.A	0
X1885_547.348161097935_7.23439666666666_N.A	0
X8943_480.276956939697_5.1404875_taurohyocholic.acid	0
X5578_452.24991048177_1.32672833333333_N.A	0
X5458_609.312991187686_3.91790119047619_N.A	0
X2346_296.134889903821_1.76805021929824_N.A	0
X2905_285.098248995267_3.46400213675213_N.A	0
X4120_1003.57578892861_7.32144327956989_N.A	0
X4229_276.18039106286_1.3964286231884_N.A	0
X5445_633.360482000535_4.596325_N.A	0
X5474_569.157635498046_1.08083_xanthosine	0
X137_614.482888429743_8.48398978052126_N.A	0
X9049_332.168995448521_1.38859761904761_N.A	0
X555_144.065545541268_2.79354567901234_N.A	0
X291_893.849626933058_4.57334497716895_N.A	0
X4113_551.32963949947_3.64937401129943_N.A	0
X4226_461.25395527824_3.88641857923497_N.A	0
X5480_392.551038376828_2.97328971631205_N.A	0
X2647_400.268739614913_6.3350447761194_N.A	0
X189_438.37831008088_8.5120509681881_N.A	0
X8343_497.116217476981_3.10319285714285_N.A	0
X732_414.258628695618_3.69282549019607_N.A	0
X4203_300.191909254642_3.29884766081871_N.A	0
X5088_850.67256673177_9.95107222222222_N.A	0
X1429_400.18176736637_1.04888707482993_N.A	0
X1251_315.252639026176_6.69946341463414_DIBUTYL.SEBACATE	0
X5623_993.224545796712_3.43928611111111_N.A	0
X8500_1063.67004394531_7.41913888888888_N.A	0
X1733_889.120610586604_3.64310445134575_N.A	0
X6173_568.264516194661_7.85530317460317_N.A	0
X546_1102.24101642985_4.29319505494505_N.A	0
X1615_455.585752396356_3.6318998015873_N.A	0
X1898_336.166153851677_4.31610728291316_ReSpect.PT107380.6..gamma.gamma.Dimethylallylamino.purine.riboside.2iP.Riboside.Riboprine.Isopentenyladenosine.Dimethylallyladenosine.N.Isopentenyladenosine.2iPA.Isopentenyl.adenine.riboside.N6..gamma.gamma.Dimethylal	0
X520_1102.12940996542_4.29074980842911_N.A	0
X572_271.074414195185_1.3246320289855_N.A	0
X6069_815.693767841045_8.98085_Spectral.Match.to.N.Tetracosanoyl.4.sphingenyl.1.O.phosphorylcholine.from.NIST14	0
X852_144.066970441983_3.24291963470319_N.A	0
X264_894.039773123605_4.57576164021163_N.A	0
X346_500.276329097041_6.90077024691358_N.A	0
X3093_689.35735390403_3.50499393939393_N.A	0
X127_163.111524397327_5.79030766129032_N.A	0
X399_590.32021127096_7.20800758807588_N.A	0
X436_616.175548393185_6.19127345938375_N.A	0
X1855_991.614842270359_4.13953232323232_N.A	0
X1853_367.149530226184_1.29922849462365_N.A	0
X1010_344.206890530056_4.1061246031746_N.A	0
X670_548.298533460829_7.35623296296296_N.A	0
X433_841.329579208836_4.57673964646464_N.A	0
X1620_189.123161496139_1.05115997375328_Spectral.Match.to.Leu.Gly.from.NIST14	0
X1916_508.339553050505_7.32813789173789_N.A	0
X5440_288.148115634918_1.0937453125_N.A	0
X641_190.108520363861_9.81470503144654_N.A	0
X136_241.172665775412_6.64752986798679_Massbank.LU118803.N.N..Dicyclohexylthiourea.N.N..dicyclohexylcarbamimidothioic.acid	0
X5881_140.118056887672_9.8896123015873_N.A	0
X5505_757.408277723524_4.41122546296296_N.A	0
X465_953.507234037592_4.5743543071161_N.A	0
X2446_522.282649364286_7.86534482200647_N.A	0
X5622_497.11602129255_3.20388095238095_N.A	0
X8909_478.292171478271_7.40338333333333_NCGC00380283.01.4..5...4..5..acetyl.hydroxy.amino.pentylamino..4.oxobutanoyl..hydroxyamino.pentylamino..4.oxobutanoic.acid	0
X128_580.360130310058_7.84093794642857_N.A	0
X31_526.29067601913_7.19677948717948_N.A	0
X6273_1111.67190317007_7.2285141025641_N.A	0
X1455_530.301452375884_4.27073461538461_N.A	0
X5447_432.382585094821_5.36580752688172_N.A	0
X7083_708.944236559745_4.27685726495726_N.A	0
X8872_454.291919708251_7.6666125_Spectral.Match.to.1.Palmitoyl.2.hydroxy.sn.glycero.3.phosphoethanolamine.from.NIST14	0
X3697_763.555046844482_4.29123083333333_N.A	0
X204_512.415401178004_8.19739314574314_N.A	0
X6428_516.183428083147_1.55238095238095_N.A	0
X230_480.308481343587_7.61601916666666_Spectral.Match.to.1..9Z.Octadecenoyl..sn.glycero.3.phosphoethanolamine.from.NIST14	0
X1384_146.060012932979_2.82589065656565_N.A	0
X305_348.273637210621_5.61027344771241_N.A	0
X1585_307.095887902664_2.97331894977168_N.A	0
X807_709.087278291776_4.28825432900432_N.A	0
X1716_132.080131118362_2.87697237237237_N.A	0
X5646_427.138858032226_2.8558225_N.A	0
X2072_1041.68570582071_7.46601388888888_N.A	0
X2799_605.291046918448_3.32363615819209_N.A	0
X1802_922.614863993958_4.46450455486542_N.A	0
X393_564.35597473898_6.85572037037037_N.A	0
X477_526.313567602333_7.12888487394957_N.A	0
X8876_510.356143188476_8.00437333333333_Spectral.Match.to.1.Heptadecanoyl.sn.glycero.3.phosphocholine.from.NIST14	0
X1551_557.78530442571_3.49582991967871_N.A	0
X6778_606.083740234375_1.80916666666666_GUANOSINE.5..DIPHOSPHO.MANNOSE	0
X483_863.992026589133_5.03292803030303_N.A	0
X5515_366.169291541689_3.20883055555555_N.A	0
X6281_374.545315697079_3.52950714285714_N.A	0
X966_517.330665283203_6.13489999999999_TAUROURSODEOXYCHOLIC.ACID	0
X9486_516.183217366536_1.27236111111111_N.A	0
X5620_497.116223144531_3.28729666666666_N.A	0
X6361_138.102424274791_9.86891818181818_N.A	0
X540_1409.59896606445_4.38216566666666_N.A	0
X6323_382.176230690696_1.42921287878787_N.A	0
X4224_394.305732339115_6.82807655367231_N.A	0
X3637_453.179771118164_4.518427_N.A	0
X5562_732.14056614467_1.67264285714285_N.A	0
X1560_734.165022373199_3.87478880208333_N.A	0
X3329_196.09680035909_2.04770166666666_Tyrosine.methyl.ester	0
X1577_382.153432210286_5.50226026936026_N.A	0
X4672_416.155679611932_1.39663994708994_N.A	0
X5482_606.780414722583_3.81389938271604_N.A	0
X1810_362.112630083517_1.06612065439672_N.A	0
X7082_138.050898234049_1.04244999999999_N.A	0
X3794_412.247378540039_1.04519074074074_N.A	0
X776_624.280403211278_7.74446610032362_N.A	0
X2101_893.78593162254_4.58544629629629_N.A	0
X2789_572.331191757978_4.31801694915254_N.A	0
X2740_319.168020691534_5.22905117845117_N.A	0
X811_162.055035543098_3.81224076738609_N.A	0
X2897_118.064658295874_2.86461252723311_N.A	0
X87_498.287593001026_5.11628813559322_taurohyocholic.acid	0
X7033_239.104580188619_1.11669971264367_Spectral.Match.to.Gly.Tyr.from.NIST14	0
X6310_816.641517052283_9.04532435897435_.2...3..icosanoyloxy..2..octadec.9.enoyloxy.propyl.phosphonato.oxy.ethyl.trimethylazanium	0
X1175_117.138505433735_9.63561315789473_N.A	0
X4704_394.130289929978_1.38655992907801_Massbank.PR310786.Glutamyl.S..C4H7O2..cysteinylglycine	0
X2317_478.107138093817_1.11524814814814_N.A	0
X2727_337.124457429584_4.75999298245614_N.A	0
X2702_229.143085207257_5.28319246031745_N.A	0
X4872_472.157466609303_3.06113780487804_N.A	0
X5103_655.307573106553_4.72724518518518_N.A	0
X308_841.507885403103_4.58014074074074_N.A	0
X2556_547.837806941578_4.31025765199161_N.A	0
X1965_111.020147757096_6.97230037878788_N.A	0
X2806_512.784617873857_3.72719182389937_N.A	0
X4155_421.244335627151_3.93947740112994_N.A	0
X2249_236.16734025285_8.1679599099099_N.A	0
X4188_767.693576119162_4.38052424242424_N.A	0
X1881_731.605627206655_8.63945576923076_Sphingomyelin..d18.1.18.0.	0
X5479_390.320592440091_5.88475_N.A	0
X2203_251.077287316322_1.76991276041666_N.A	0
X5654_332.14495563507_1.682790625_N.A	0
X925_839.56152898615_6.19140075757575_Spectral.Match.to.Cholic.acid.from.NIST14	0
X400_669.352424541272_8.21633184210526_N.A	0
X643_894.102614291878_4.58321434108527_N.A	0
X5561_639.33740234375_3.38856581196581_N.A	0
X5451_554.322892841539_7.38722236842105_N.A	0
X2704_326.214396158854_6.3999285907859_N.A	0
X75_525.373996778466_8.07906302681992_N.A	0
X2413_522.282543563842_7.93193791666666_N.A	0
X6117_362.112651643298_1.13491468253968_N.A	0
X5509_643.284280630258_8.9814423076923_N.A	0
X159_676.453748372395_8.46599_N.A	0
X5032_498.282373809814_8.66408833333333_N.A	0
X4340_470.297648685079_3.85106478873239_N.A	0
X5585_432.175936381022_1.62011458333333_N.A	0
X4274_864.128904796782_4.98595396825396_N.A	0
X1867_271.074405330242_1.20699240924092_N.A	0
X2637_261.1441608947_1.07406399176954_Spectral.Match.to.Ile.Glu.from.NIST14	0
X227_468.388536110902_8.20080990028489_N.A	0
X7152_184.985439300537_4.38766666666666_N.A	0
X5601_386.253009193822_5.76122222222222_N.A	0
X6450_763.783647902468_4.37290992907801_N.A	0
X6321_810.678955078125_9.84773181818181_N.A	0
X4640_401.213915044611_1.09162954545454_N.A	0
X332_598.263952539322_7.61184086879432_N.A	0
X5609_412.145776748657_2.016946875_N.A	0
X6475_666.360260009765_8.64315833333333_N.A	0
X4271_376.189469299316_4.719348_N.A	0
X139_488.29963102179_6.6680906779661_N.A	0
X215_138.102443092747_9.6766745614035_N.A	0
X689_305.247155524824_8.59192382039574_Spectral.Match.to.8S.Hydroxy.9E.11Z.14Z.eicosatrienoic.acid.from.NIST14	0
X488_667.338059441891_7.7525507707129_N.A	0
X4161_434.274225779942_4.06332708333333_N.A	0
X8433_548.369689941406_7.98797_N.A	0
X171_468.38899189717_8.28676918918918_N.A	0
X2416_815.696838378906_8.67763541666666_Spectral.Match.to.N.Tetracosanoyl.4.sphingenyl.1.O.phosphorylcholine.from.NIST14	0
X2677_438.186981649959_3.9043452614379_N.A	0
X5471_433.305484590076_7.64508769841269_N.A	0
X493_709.934322206314_3.55507250470809_N.A	0
X8113_786.163160536024_4.42913703703703_FLAVIN.ADENINE.DINUCLEOTIDE	0
X5236_293.18565823739_4.62267573099415_N.A	0
X2296_827.463872273763_3.89658737373737_N.A	0
X2036_526.377177174886_8.07560791666666_N.A	0
X210_414.226549226094_7.48513089430894_N.A	0
X6236_181.98804401216_6.98043253968253_N.A	0
X1207_160.075554146254_1.07346831955922_N.A	0
X5591_422.159123535156_3.66742933333333_N.A	0
X2874_714.233052571614_1.64090518518518_N.A	0
X596_561.355981009347_5.72420119047619_N.A	0
X1856_925.704390631781_5.0504412037037_N.A	0
X4356_357.212927598219_2.92202564102564_N.A	0
X5506_911.823592613483_3.94557413793103_N.A	0
X2797_792.076352890223_3.55439155251141_N.A	0
X718_560.078129695012_1.06322948717948_ADENOSINE.DIPHOSPHATE.RIBOSE	0
X4578_355.262500762939_6.26985972222222_Spectral.Match.to.Cholic.acid.from.NIST14	0
X661_495.327239990234_7.01870977011494_PC.0.0.16.0....M.H...C24H51N1O7P1	0
X5843_524.276308749584_7.03550390070921_N.A	0
X1955_835.203569684709_4.1268992063492_N.A	0
X468_953.371984427315_4.58101357142857_N.A	0
X486_991.815398624965_4.28910654761904_N.A	0
X8677_189.12327003479_2.12221333333333_Spectral.Match.to.Gly.Leu.from.NIST14	0
X2970_144.101893661045_1.12188762376237_N.A	0
X5524_605.31008126395_3.66201857142857_N.A	0
X5551_760.068371582031_3.46480799999999_N.A	0
X5469_397.341588070518_6.91744122807017_N.A	0
X5494_543.277048746744_3.13430481481481_N.A	0
X197_140.08168665568_9.77855111111111_N.A	0
X1798_352.152962289205_2.98001422764227_N.A	0
X9909_134.10532205755_1.06223863636363_N.A	0
X5007_786.163532930261_4.06200588235294_FLAVIN.ADENINE.DINUCLEOTIDE	0
X1486_310.058784999204_1.06645009363295_N.A	0
X1813_181.988004499866_6.65514274193548_N.A	0
X1107_432.23692643015_6.33214298245614_N.A	0
X2754_196.096690648038_1.48372441314554_Tyrosine.methyl.ester	0
X5511_841.441739595853_3.86626538461538_N.A	0
X5476_566.323043823242_6.962075_N.A	0
X2894_232.026389003785_1.07625785123966_N.A	0
X5617_456.162380565296_2.9124356060606_N.A	0
X5063_881.434133193072_4.1319362745098_N.A	0
X6312_549.616655137803_2.89485925925925_N.A	0
X9298_816.643182373046_8.98595999999999_.2...3..icosanoyloxy..2..octadec.9.enoyloxy.propyl.phosphonato.oxy.ethyl.trimethylazanium	0
X2544_175.107478534474_1.04678848039215_Spectral.Match.to.Gly.Val.from.NIST14	0
X3825_495.763077641876_3.5461410798122_N.A	0
X5586_492.293416765001_3.79797777777777_N.A	0
X3408_916.157689587823_4.85463965517241_N.A	0
X443_993.504973165104_3.55724176029962_N.A	0
X165_432.237257314282_6.8839621124031_NCGC00385123.01_C22H30O6_7b.9.Dihydroxy.3..hydroxymethyl..1.1.6.8.tetramethyl.5.oxo.1.1a.1b.4.4a.5.7a.7b.8.9.decahydro.9aH.cyclopropa.3.4.benzo.1.2.e.azulen.9a.yl.acetate	0
X2311_506.323669829925_7.06996103896104_N.A	0
X2463_375.129799898932_3.84227953431372_N.A	0
X335_540.446485357769_8.7865270480226_N.A	0
X5971_181.988042513529_7.15850659722222_N.A	0
X3648_626.386581420898_4.50446765873015_N.A	0
X2787_274.200721740722_5.28138442028985_N.A	0
X8118_442.315453570822_5.11931376811594_N.A	0
X509_828.088460693359_3.55573323809523_N.A	0
X5041_915.9259781376_4.8541564516129_N.A	0
X2678_410.568801637679_3.13661507936507_N.A	0
X3632_186.980655870939_7.52714912280701_N.A	0
X1503_286.176239659546_3.43478104056437_N.A	0
X5473_638.328879220145_8.98137023809523_N.A	0
X10081_247.128572736467_1.30478571428571_N.A	0
X363_496.420141792297_8.79526423611111_N.A	0
X1722_328.223061024058_3.8259207070707_N.A	0
X3745_992.255075073242_4.83674055555555_N.A	0
X152_512.415384634381_8.28171907514451_N.A	0
X4367_276.180428568522_1.80820999999999_N.A	0
X5611_629.82668271272_3.73975434782608_N.A	0
X6250_666.130809238978_1.3779738095238_NADH	0
X2825_792.243081014664_3.55112049180327_N.A	0
X255_215.9830924842_8.97666401273884_N.A	0
X2327_619.344658015324_4.37451307692307_N.A	0
X5597_326.711818988506_3.74552564102564_N.A	0
X7336_404.205997043185_6.3166537037037_N.A	0
X6395_933.221412658691_4.1342725_N.A	0
X4270_672.359250155362_3.99023181818181_N.A	0
X1569_838.422401123046_4.20488644444444_N.A	0
X2431_862.22053527832_3.92105543478261_N.A	0
X581_129.1022444831_1.67221296296296_N.A	0
X1053_179.092543538411_9.92758777777777_N.A	0
X3713_273.052895228068_1.05822861111111_N.A	0
X1743_282.119437291071_1.23963557692307_N.A	0
X4308_511.255794763565_4.47424166666666_N.A	0
X187_424.362519588376_8.28971617405583_N.A	0
X8647_688.15572865804_3.19243888888888_N.A	0
X4164_925.920375061035_5.02639833333333_N.A	0
X3563_430.081194068203_1.39039411764705_N.A	0
X9072_203.138915863037_2.29881633333333_Massbank.PR311068.Alanylleucine..isomer.of.674.	0
X6134_915.849884033203_4.86359102564102_N.A	0
X6291_599.285010443793_4.59817129629629_N.A	0
X5448_857.452443440755_4.42488703703703_N.A	0
X5558_500.163082122802_1.3785625_N.A	0
X9299_816.642918904622_8.66647777777777_.2...3..icosanoyloxy..2..octadec.9.enoyloxy.propyl.phosphonato.oxy.ethyl.trimethylazanium	0
X4173_234.13394247519_3.61545698198198_N.A	0
X450_993.704879059188_3.55558716475095_N.A	0
X1584_528.309729565149_7.61237356321838_N.A	0
X745_953.574228701384_4.58744166666666_N.A	0
X416_953.303574935249_4.5803634057971_N.A	0
X389_584.472496287028_8.7778536111111_N.A	0
X2405_140.118071336012_9.69376324786324_N.A	0
X559_1102.0177961077_4.29058979591836_N.A	0
X1945_504.307252683839_7.44612319347319_N.A	0
X1491_337.236585599882_5.62667852852853_dinoprost	0
X2738_765.1472172267_4.37735187793427_N.A	0
X1915_830.454034649884_4.45948765432098_N.A	0
X6235_181.988039398193_7.03970333333333_N.A	0
X64_300.277200012207_4.89259055555555_N.A	0
X3864_631.33679399334_3.88145928961748_N.A	0
X1594_878.425177532693_4.38079396135265_N.A	0
X9674_498.287770080566_5.660755_taurocholic.acid	0
X3226_202.086335557879_3.80405202020202_N.A	0
X8873_482.3232421875_7.36988333333333_Spectral.Match.to.1.Pentadecanoyl.sn.glycero.3.phosphocholine.from.NIST14	0
X5055_1057.58239006273_4.14879292929293_N.A	0
X5647_444.208102018936_1.10508188405797_N.A	0
X1619_598.263874032879_7.46999226519337_N.A	0
X4204_767.602990449364_4.3752223880597_N.A	0
X216_576.331307255573_8.52805376569038_N.A	0
X6308_666.360164642334_8.75294583333333_N.A	0
X3341_332.18169140625_3.2699904_N.A	0
X1561_562.289872354535_4.73068594527363_N.A	0
X504_828.255310058593_3.55606996124031_N.A	0
X2230_349.273006035299_7.90795754901961_N.A	0
X198_674.438102572572_8.05151307189542_Spectral.Match.to.1.2.Di..9Z.tetradecenoyl..sn.glycero.3.phosphocholine.from.NIST14	0
X6495_178.108519161448_9.69952549019608_N.A	0
X1523_862.47207103056_3.92534248366013_N.A	0
X1015_690.469367242628_8.67762473118279_N.A	0
X5488_641.362400309244_3.66678722222222_N.A	0
X8910_1087.67059326171_7.38986111111111_N.A	0
X4137_881.777101304796_4.12605092592592_N.A	0
X5592_461.256376515264_3.8007938405797_N.A	0
X1691_189.123248531943_2.39251807017543_Spectral.Match.to.Gly.Leu.from.NIST14	0
X3252_844.4632249519_4.36954701492537_N.A	0
X1740_978.551391601562_3.87366256830601_N.A	0
X5590_651.384400634765_3.93906466666666_N.A	0
X8495_468.307896931966_7.04852222222222_Spectral.Match.to.1.Myristoyl.sn.glycero.3.phosphocholine.from.NIST14	0
X2506_807.764100341796_3.44608822222222_N.A	0
X5523_590.380828857421_7.96017269503546_N.A	0
X4196_388.226503099714_3.86191666666666_N.A	0
X1698_324.195215013292_3.49388851851851_N.A	0
X736_426.099294728246_2.86152758620689_N.A	0
X5795_194.117306440304_7.57888931623931_N.A	0
X6740_350.207102333627_4.25696788617886_N.A	0
X2800_841.561043875558_4.37786587301587_N.A	0
X8868_482.32378540039_8.29244999999999_Spectral.Match.to.1.Stearoyl.2.hydroxy.sn.glycero.3.phosphoethanolamine.from.NIST14	0
X288_352.177442116312_8.54047268976897_N.A	0
X1972_830.354120618514_4.45904745547073_N.A	0
X3437_124.03937589775_1.59765744336569_N.A	0
X672_841.270008253014_4.57974420289855_N.A	0
X773_794.813778686523_4.5701325_N.A	0
X6322_867.436677932739_2.92224479166666_N.A	0
X744_794.701914911684_4.57581884057971_N.A	0
X5467_454.36259902151_7.64571184210526_N.A	0
X201_380.336316865066_8.28840426929393_N.A	0
X4389_549.374263987821_7.77977794117646_PC.20.1.0.0....M.H...C28H57N1O7P1	0
X4148_543.350734286838_4.22490879629629_N.A	0
X8826_864.05617490022_5.03839275362318_N.A	0
X2534_472.313104189359_4.19704310897435_N.A	0
X304_424.361846593551_8.20202243867244_N.A	0
X323_546.351389793113_8.07997925925926_N.A	0
X5013_188.211933898925_9.64185_N.A	0
X2774_760.583353678385_9.03624595959596_Spectral.Match.to.1.Oleoyl.2.palmitoyl.sn.glycero.3.phosphocholine.from.NIST14	0
X7193_497.223491668701_1.69325833333333_N.A	0
X7149_520.339970906575_7.67524444444444_Massbank.PR310844.LPC.18.2	0
X4268_594.309395574754_3.56443333333333_N.A	0
X5571_590.801694742838_3.61984055555555_N.A	0
X241_792.157165527343_4.88067037037037_N.A	0
X5465_1031.93389892578_4.96681449275362_N.A	0
X1999_1037.68999147415_4.46244205729166_N.A	0
X5438_490.159400939941_1.04415277777777_N.A	0
X6911_139.097714742024_9.79203333333333_N.A	0
X6470_408.143094889322_2.91072222222222_N.A	0
X6419_817.581314984489_5.72090294117647_hyocholic.acid	0
X6345_641.363170917217_3.38683782051281_N.A	0
X5782_866.950154113769_3.88092333333333_N.A	0
X4209_925.48526531717_5.05985434782608_N.A	0
X4263_786.417542775472_4.51995902777777_N.A	0
X1438_1032.01843620749_5.00597573529411_N.A	0
X8346_593.192714436849_1.05748111111111_N.A	0
X4364_460.192696311257_2.2092606060606_N.A	0
X1329_174.089897410074_9.64534944444444_N.A	0
X1335_140.118057691133_9.96949935897435_N.A	0
X3828_247.130206425984_1.59747916666666_N.A	0
X5837_996.99053141276_5.00101444444444_N.A	0
X4225_433.244672887465_4.17803006535947_N.A	0
X5573_314.181952476501_2.9101953125_N.A	0
X6476_416.155683971586_1.61135079365079_N.A	0
X1971_730.412079909752_4.411025_N.A	0
X3593_1065.68510885799_7.4652225490196_N.A	0
X2509_245.185945329212_4.1503175595238_Spectral.Match.to.Leu.Ile.from.NIST14	0
X379_502.289636168817_7.72086893939394_Spectral.Match.to.1..9Z.Octadecenoyl..sn.glycero.3.phosphoethanolamine.from.NIST14	0
X5550_476.760462674227_3.00797424242424_N.A	0
X5604_524.21704378995_2.88046893939393_N.A	0
X5527_321.219899495442_1.22092979797979_N.A	0
X5627_426.558715820312_3.38712688172042_N.A	0
X1678_338.692807820638_3.69746599999999_N.A	0
X3222_239.104118171779_1.06421091954022_Spectral.Match.to.Gly.Tyr.from.NIST14	0
X6295_550.824094419126_3.41845308641975_N.A	0
X5126_282.119382858276_1.65661875_N.A	0
X240_620.391485344873_8.02531073059361_N.A	0
X5565_770.900115966796_3.55207_N.A	0
X3073_413.141344023913_3.30596490514905_Massbank.RP030803.N6.Threonylcarbamoyladenosine.t.6.a..2S.3R..2...9...2R.3R.4S.5R..3.4.dihydroxy.5..hydroxymethyl.oxolan.2.yl.purin.6.yl.carbamoylamino..3.hydroxybutanoic.acid	0
X4118_579.834302935683_4.38481023391813_N.A	0
X3464_830.554435511997_4.46221392857142_N.A	0
X7132_862.63882446289_6.94400185185185_N.A	0
X4129_527.355269077846_3.55224023809523_N.A	0
X4319_385.341681868941_6.81927191358024_N.A	0
X174_678.469304865056_8.86919939393939_Spectral.Match.to.1.2.Ditetradecanoyl.sn.glycero.3.phosphocholine.from.NIST14	0
X161_556.441198614579_8.27469546413502_N.A	0
X8261_470.32312113444_8.23794_N.A	0
X7975_316.17466506958_3.3042475_N.A	0
X2835_925.777835083007_5.01842944444444_N.A	0
X2367_117.138503313064_9.84418958333333_N.A	0
X6148_418.718370538008_3.63420087719298_N.A	0
X8115_447.201865604945_1.12104583333333_N.A	0
X5475_413.336496526544_8.46892121212121_N.A	0
X6142_886.993514449508_3.74378333333333_N.A	0
X1674_641.322187492646_7.47432138554216_N.A	0
X3518_714.232980916788_1.38999633699633_N.A	0
X8980_382.183292388916_1.8094375_N.A	0
X4410_457.240456136067_3.67736277777777_N.A	0
X5516_727.922399106233_4.2649652173913_N.A	0
X4374_788.614549116654_5.47631969696969_N.A	0
X5589_303.070905245267_1.76416858974359_N.A	0
X259_453.166274023837_6.67012094717668_N.A	0
X1275_512.334176655688_7.10367581699346_N.A	0
X5618_598.008018092105_3.72551666666666_N.A	0
X1847_772.464261474609_7.60323977777778_N.A	0
X6925_813.68279157366_9.60837619047619_Spectral.Match.to.N.Tetracosenoyl.4.sphingenyl.1.O.phosphorylcholine.from.NIST14	0
X6950_361.273039076063_8.67726666666666_N.A	0
X6427_810.528747558593_5.02303333333333_N.A	0
X1391_857.466040408972_4.38462959595959_N.A	0
X5097_991.483477783203_4.14889888888888_N.A	0
X4933_492.765853881835_3.63031421568627_N.A	0
X8611_534.34721698183_7.64250454545454_N.A	0
X9000_599.187082926432_1.25238888888888_N.A	0
X5100_442.315564836774_5.52743333333333_N.A	0
X6288_328.695031973031_1.1315782051282_N.A	0
X4147_791.361694335937_3.83008499999999_N.A	0
X4243_834.440832138061_4.34757083333333_N.A	0
X3312_284.160139443217_1.12047198067632_N.A	0
X597_542.191529618932_3.8736964539007_N.A	0
X6437_334.185446999289_2.67231969696969_N.A	0
X3106_330.202340525965_3.46999744623655_N.A	0
X9301_798.681050618489_9.18373055555555_N.A	0
X5040_814.208529663086_4.89762166666666_N.A	0
X6761_162.967276702056_2.46746081081081_N.A	0
X5555_522.260323801348_3.50257204301075_N.A	0
X3166_916.08018149099_4.86483870967742_N.A	0
X538_116.106935806856_8.91599223918575_N.A	0
X5559_519.268350290697_3.67582286821705_N.A	0
X6943_388.134153442382_1.38693466666666_N.A	0
X5575_570.325054393095_3.74742745098039_N.A	0
X808_621.318662766127_3.55316023391812_N.A	0
X4638_487.324561467246_3.24125555555555_N.A	0
X2027_552.4016457635_8.77122432432432_Spectral.Match.to.1.Arachidoyl.2.hydroxy.sn.glycero.3.phosphocholine.from.NIST14	0
X5532_571.826113382975_3.82147013888888_N.A	0
X5023_186.196417236328_9.65437_N.A	0
X5507_516.290449662642_4.06799343434343_N.A	0
X8518_500.27646891276_7.06963333333333_N.A	0
X5812_788.134819724343_4.25108636363636_N.A	0
X4122_220.136363905303_4.49490170068027_N.A	0
X2636_221.094174683549_1.07823905852417_N.A	0
X6439_810.60400390625_5.0625619047619_N.A	0
X2739_922.392097635472_4.46295726950354_N.A	0
X902_470.346856158712_5.06783405797101_N.A	0
X3722_170.0599992835_2.86825797101449_N.A	0
X163_548.273674884825_7.27688816793893_N.A	0
X4288_399.259801563463_3.95236381578947_N.A	0
X6446_363.252370497759_6.82924215686274_N.A	0
X147_606.414192199707_5.72598749999999_N.A	0
X479_152.10566886266_9.22619409722222_N.A	0
X6320_727.358814697265_3.86059466666666_N.A	0
X6315_429.259547266466_3.57963505747126_N.A	0
X7215_544.337642124721_7.87324285714285_Spectral.Match.to.1..9Z.Octadecenoyl..sn.glycero.3.phosphocholine.from.NIST14	0
X5124_300.191472969803_3.4870862745098_N.A	0
X361_152.105703989664_9.47514027777777_N.A	0
X2878_261.144258771623_2.52923186813186_N.A	0
X4126_1036.84274502458_3.65293706896551_N.A	0
X6277_835.096398489815_4.12737738095238_N.A	0
X8387_498.287659962972_5.16487916666666_taurohyocholic.acid	0
X203_300.201694133669_3.54375271317829_N.A	0
X1270_298.273585703181_6.39385852490421_N.A	0
X4639_844.260882907443_4.37752469135802_N.A	0
X2645_765.238099145107_4.37929863387978_N.A	0
X2961_485.287078857421_6.98366249999999_N.A	0
X6893_925.994260347806_4.96573461538461_N.A	0
X6377_184.985073089599_5.57816111111111_N.A	0
X2368_639.305579128035_7.15085502008032_N.A	0
X5651_993.224461873372_3.14864722222222_N.A	0
X213_462.247418736049_6.6712059047619_N.A	0
X1609_560.311575224905_7.74291755050504_N.A	0
X2773_805.194865833629_5.06054393939393_N.A	0
X2795_760.582983577952_8.67504901960784_Spectral.Match.to.1.Oleoyl.2.palmitoyl.sn.glycero.3.phosphocholine.from.NIST14	0
X2866_118.063069760799_1.67910833333333_N.A	0
X4726_916.234332906788_4.85144597701149_N.A	0
X4253_865.478430611746_4.23025198412698_N.A	0
X6714_785.5913672814_6.82859743589743_chenodeoxycholic.acid	0
X55_1031.58910732581_5.08935983606557_taurocholic.acid	0
X5418_123.055223171527_1.61571025641025_N.A	0
X5537_448.414035034179_5.68124916666666_N.A	0
X5593_328.695147196451_1.29592361111111_N.A	0
X2741_229.143138658132_5.49927494481236_N.A	0
X5075_387.179395121912_6.3240564516129_N.A	0
X4300_300.198837907346_5.81893995433789_N.A	0
X4357_204.123116455078_4.20992066666666_N.A	0
X1843_1043.70305786132_7.63186249999999_N.A	0
X6240_864.260882568359_4.98368833333333_N.A	0
X6344_272.112706502278_2.99575777777777_N.A	0
X217_600.467125592912_8.26791119047618_N.A	0
X5543_843.752698174838_4.21396666666666_N.A	0
X827_1102.35284278506_4.29745158730158_N.A	0
X458_893.722522735595_4.5741125_N.A	0
X6307_514.322493703741_4.81602017543859_N.A	0
X4198_869.473187504982_4.21634183673469_N.A	0
X1465_1032.18596238356_4.98378269230769_N.A	0
X709_953.642915923019_4.57223965517241_N.A	0
X10344_173.128349685668_1.05051916666666_N.A	0
X5898_238.10718360314_4.3272423076923_N.A	0
X6030_342.238715820312_4.07432466666666_Spectral.Match.to.Ile.Pro.Ile.from.NIST14	0
X2723_446.398183514994_5.55419731182795_N.A	0
X5911_444.244934082031_3.13108876811594_N.A	0
X1819_247.128600692749_2.50102958333333_Spectral.Match.to.Asp.Leu.from.NIST14	0
X6905_1051.57822318699_7.19366884057971_N.A	0
X4375_407.228571841591_2.87424035087719_N.A	0
X8372_213.148256429036_5.1895_N.A	0
X4217_992.421593405983_4.84054772727272_N.A	0
X800_622.26396695474_7.23710275689223_N.A	0
X3258_948.212837219238_3.63359861111111_N.A	0
X2450_313.2368064439_6.0040888429752_N.A	0
X4092_219.133991588245_1.26383737373737_N.A	0
X3933_314.170919912832_1.11434382716049_N.A	0
X971_839.562290357506_6.28616086956521_Spectral.Match.to.Cholic.acid.from.NIST14	0
X1817_524.298155624501_8.67314257907543_N.A	0
X760_527.316774256089_7.63666421568627_N.A	0
X1303_540.363755749117_7.72879397849462_N.A	0
X9302_843.73862915039_9.18007333333333_N.A	0
X1776_920.45421612849_4.44950273224043_N.A	0
X1575_724.733647066004_3.4746406862745_N.A	0
X1480_548.273672146267_7.19254648148148_N.A	0
X3277_391.283470602596_6.2963794117647_cholic.acid	0
X4347_664.784865398796_3.17586292517006_N.A	0
X397_534.295047535615_7.60053235294117_N.A	0
X2846_474.942011871337_3.97976833333333_N.A	0
X2798_503.771760149699_3.88982601626016_N.A	0
X4245_504.281569183849_3.24654863387978_N.A	0
X814_131.533363342285_7.72655383141762_N.A	0
X3459_1037.81487622307_4.45865938511326_N.A	0
X9297_816.70388285319_9.03981111111111_N.A	0
X4211_840.358345650337_4.37442792792792_N.A	0
X8596_384.114286150251_1.29384523809523_Succinoadenosine	0
X7143_443.325640678405_6.65763333333333_N.A	0
X817_621.443812152139_3.55375664488017_N.A	0
X3777_118.064610680868_1.59532945736434_N.A	0
X6493_933.409504137541_4.13608508771929_N.A	0
X7184_584.158562293419_1.09188205128205_N.A	0
X722_1241.87924194335_3.56185138888888_N.A	0
X5574_354.53662835984_2.94160793650793_N.A	0
X1941_922.725801013764_4.46630952380952_N.A	0
X7157_476.315325148562_8.50251914893617_N.A	0
X6488_385.24481010437_3.56248194444444_N.A	0
X2289_597.155544587935_1.07948314176245_N.A	0
X4199_761.903012695312_4.95605533333333_N.A	0
X6949_195.1224561838_5.85366089743589_N.A	0
X2875_217.154770447327_3.4412051051051_N.A	0
X9427_837.591423034668_4.88468333333333_N.A	0
X3295_288.191939538266_3.71447619047619_N.A	0
X4879_275.160158755174_3.42978084577114_N.A	0
X2363_512.33447265625_6.37811468253968_N.A	0
X5853_1027.57542419433_7.30342142857142_N.A	0
X5534_418.306474356815_6.68759540229885_N.A	0
X3296_231.170299933208_3.71686720867208_Spectral.Match.to.Val.Leu.from.NIST14	0
X7129_1032.1005859375_4.9677626984127_N.A	0
X4352_367.150686825023_1.19677450980392_N.A	0
X6338_463.748354155441_3.27541724137931_N.A	0
X8574_549.155167643229_1.68942888888888_N.A	0
X2491_317.246811956421_8.21328831908831_N.A	0
X1754_689.777908026003_3.91359052287581_N.A	0
X3367_411.745306119051_3.34064666666666_N.A	0
X3587_549.155070244511_1.38944725738396_N.A	0
X8338_846.256785074869_4.85339166666666_N.A	0
X2912_304.013744578642_2.86438823529411_N.A	0
X5560_464.743785313197_3.9082119047619_N.A	0
X688_270.169604978699_4.68734299516908_N.A	0
X3509_409.186475435892_2.55724965277777_N.A	0
X1858_139.097702789306_9.96183833333333_N.A	0
X749_794.645271095069_4.57304999999999_N.A	0
X2100_542.320845685686_7.23147357142857_N.A	0
X4171_451.257968609149_4.59181538461538_N.A	0
X8438_568.337460835774_7.82285277777777_Lyso.PC..22.6.	0
X6769_835.422236851283_4.13242261904761_N.A	0
X6191_815.696633475167_9.83092142857142_Spectral.Match.to.N.Tetracosanoyl.4.sphingenyl.1.O.phosphorylcholine.from.NIST14	0
X881_398.325770287964_6.8705912106136_N.A	0
X2737_307.065438287908_1.06665333333333_N.A	0
X448_416.214172363281_6.87955994623656_N.A	0
X690_1021.54266866048_4.58928287037037_N.A	0
X1379_118.086263929094_1.65729107142857_N.A	0
X6326_815.69602355957_9.728185_N.A	0
X3574_395.289865187656_7.66082139917695_N.A	0
X3627_1017.6862135667_7.7294814102564_N.A	0
X2365_925.555676628561_5.05486078431372_N.A	0
X2968_485.287002563476_7.33908444444444_N.A	0
X1960_189.123251382406_2.31345043290043_Spectral.Match.to.Gly.Leu.from.NIST14	0
X6425_1091.70260620117_7.58027708333333_N.A	0
X5435_1031.58940365439_5.13852280701754_taurohyocholic.acid	0
X10083_149.059706687927_1.33076875_Spectral.Match.to.Tropic.acid.from.NIST14	0
X1497_399.26000213623_3.76302833333333_N.A	0
X2902_233.149095831977_1.98786888888888_Spectral.Match.to.Thr.Leu.from.NIST14	0
X706_1021.3226464313_4.57676594202898_N.A	0
X10084_131.04910496303_1.33116428571428_N.A	0
X580_127.086648604449_1.54773039215686_N.A	0
X2466_278.160229105344_1.23447417840375_N.A	0
X695_953.577994210379_4.584775_N.A	0
X5602_351.166628417968_3.615342_N.A	0
X6676_550.340362548828_6.33548412698412_N.A	0
X6804_430.081224140368_1.57238157894736_N.A	0
X4273_756.548657817225_9.05648602150537_Spectral.Match.to.1.2.Dihexadecanoyl.sn.glycero.3.phosphocholine.from.NIST14	0
X2763_786.346817880306_4.90433270440251_N.A	0
X2841_763.962675258091_4.37840952380952_N.A	0
X4213_762.070882863011_4.96491379310345_N.A	0
X6498_992.16758219401_4.85165555555555_N.A	0
X425_408.367623434112_8.80544744816587_N.A	0
X2484_542.320945085798_7.35535309523809_N.A	0
X6532_506.277895056683_5.90779999999999_N.A	0
X1745_204.086519077846_1.16189761904761_N.A	0
X7340_143.154200834386_9.42014803921568_N.A	0
X3363_164.074300042514_1.31599770114942_Methionine.methyl.ester	0
X1789_734.568357679579_7.58511944444444_Spectral.Match.to.1.Myristoyl.2.stearoyl.sn.glycero.3.phosphocholine.from.NIST14	0
X873_866.597821442977_5.09722173913043_N.A	0
X4896_172.956270971963_8.99994341085271_N.A	0
X4567_227.175406951904_3.16375799999999_N.A	0
X4139_371.289906897911_7.90767384615384_N.A	0
X5836_790.628204345703_8.67586203703703_N.A	0
X5649_385.725043447394_3.5646649122807_N.A	0
X9669_490.625714111328_7.59262333333333_N.A	0
X7203_601.317118925206_3.81365686274509_N.A	0
X6531_132.080474255131_2.82760653594771_N.A	0
X7409_211.132528305053_5.2923875_N.A	0
X5433_870.407402038574_5.00745416666666_N.A	0
X1436_1032.26979912651_4.98744814814814_N.A	0
X4823_526.31464149212_7.79426609195402_N.A	0
X8340_863.857624400745_5.05480151515151_N.A	0
X2001_181.988099531693_6.84839772727272_N.A	0
X4361_571.350345187717_4.05444722222222_N.A	0
X5349_229.154620950872_3.38224772727272_N.A	0
X1583_952.787356169327_4.9884902173913_N.A	0
X6306_638.302000346936_4.62048245614035_N.A	0
X250_679.510819888284_4.49723286052009_N.A	0
X7158_185.983078956604_6.0988875_N.A	0
X5758_330.202479818592_3.25913623188405_N.A	0
X2012_247.128608844898_2.4224586419753_Spectral.Match.to.Asp.Leu.from.NIST14	0
X7134_832.628432210286_6.93133_N.A	0
X6319_857.509536743164_3.60370989583333_N.A	0
X8399_387.223771158854_3.28279888888888_N.A	0
X5460_928.559556961059_5.11550729166666_N.A	0
X357_217.979216212318_8.97979166666665_N.A	0
X6324_684.119701385498_3.94675833333333_N.A	0
X5289_416.286499826531_3.1402596491228_N.A	0
X6521_373.543885585239_2.96730238095238_N.A	0
X6766_835.207480294363_4.14122857142857_N.A	0
X6348_813.681435721261_9.85434047619047_N.A	0
X5315_863.78966815655_4.98073974358974_N.A	0
X277_395.398977114286_7.18169132947977_N.A	0
X2270_346.197153225751_3.71409154929577_N.A	0
X2828_415.29061290196_4.38997098214285_N.A	0
X3692_641.889530251243_4.73469515151515_N.A	0
X8224_311.123852816495_1.67345303030303_Massbank.PR311057.Glutamyltyrosine	0
X727_841.450124601038_4.6107487804878_N.A	0
X2852_663.862766453477_4.00090437158469_N.A	0
X518_166.086174316406_8.983588_N.A	0
X4649_226.143741925557_4.26023715277777_N.A	0
X283_422.383173624674_9.14489305555555_N.A	0
X1815_123.05525040045_1.7223731707317_N.A	0
X4327_544.266563415527_7.18642864583333_N.A	0
X9875_152.105700174967_9.51892222222222_N.A	0
X5518_457.265157362994_3.50959215686274_N.A	0
X1900_933.588864413174_4.12599242424242_N.A	0
X6421_870.598392062717_5.04039259259259_N.A	0
X7187_606.840740335398_3.79369885057471_N.A	0
X5368_260.160548618861_3.07155544217687_N.A	0
X938_398.28928527832_5.78205266666666_N.A	0
X5495_968.154390532394_4.20635862068965_N.A	0
X3539_1052.30811360677_4.87913222222222_N.A	0
X5653_603.348220825195_3.47308333333333_N.A	0
X6946_162.967289515904_2.02575158730158_N.A	0
X7174_435.75932434082_3.55688333333333_N.A	0
X5599_599.160254584418_1.11083333333333_N.A	0
X4192_276.198721313476_5.77234962962962_N.A	0
X5691_335.179930962456_1.13453333333333_N.A	0
X6481_880.495609059053_4.61165882352941_N.A	0
X4875_279.100718571589_1.46576666666666_N.A	0
X2974_517.333519829644_5.64382407407407_N.A	0
X560_130.966420357687_1.35434488304093_N.A	0
X6456_446.597648620605_3.05438833333333_N.A	0
X5556_685.01094862994_3.44876470588235_N.A	0
X523_303.231534685407_8.61811071428571_N.A	0
X1680_621.344406931023_3.4625730994152_N.A	0
X2461_505.777213367989_3.57406097560975_N.A	0
X2746_1005.24636186872_4.56378571428571_N.A	0
X276_437.19270324707_6.77631091269841_N.A	0
X4404_315.252444927509_5.49219166666666_DIBUTYL.SEBACATE	0
X8843_278.159657796223_2.85698888888888_N.A	0
X431_288.252928802932_6.86297133655394_Lauryl.diethanolamide	0
X3052_841.568416711055_4.58298686868686_N.A	0
X1642_582.211232199597_7.19053383084577_N.A	0
X2454_113.070835344719_8.17315555555555_N.A	0
X8874_546.352697753906_8.276385_Spectral.Match.to.1.Stearoyl.2.hydroxy.sn.glycero.3.phosphocholine.from.NIST14	0
X7086_1079.81858686967_4.98431363636363_N.A	0
X5632_380.183294296264_3.90913020833333_N.A	0
X3757_428.315163863332_8.63837894736842_N.A	0
X2030_508.339419555664_8.2930014102564_N.A	0
X6915_786.680252075195_8.67328333333333_N.A	0
X2221_794.58935659903_4.57904506172839_N.A	0
X4191_1003.57461154076_7.22140107526881_N.A	0
X5050_894.16530863444_4.621475_N.A	0
X1542_400.30492104923_5.62663519607843_N.A	0
X312_116.106887534812_9.60442037037037_N.A	0
X6420_903.973134358724_5.04706111111111_N.A	0
X1921_870.355113983154_5.04640625_N.A	0
X1399_370.257992956373_5.78947106481481_N.A	0
X5579_815.69447157118_9.61279166666666_N.A	0
X3019_400.305047640236_5.96141541218638_N.A	0
X358_708.510149504009_9.27428837719298_N.A	0
X9016_183.148974100748_5.08815277777777_N.A	0
X6304_565.270831298828_4.49552666666666_N.A	0
X8877_518.320699055989_7.67886111111111_Spectral.Match.to.1.Hexadecanoyl.sn.glycero.3.phosphocholine.from.NIST14	0
X313_644.493491345503_8.25713582677165_N.A	0
X5624_451.290625939002_5.4642923076923_N.A	0
X528_173.201099214099_9.36844894179894_N.A	0
X3778_319.034487406412_2.37921203703703_N.A	0
X3753_444.281612703169_4.01838754789271_N.A	0
X1559_1013.65119816706_7.60888532763532_N.A	0
X1524_229.154390586996_2.94603563941299_Spectral.Match.to.Pro.Leu.from.NIST14	0
X10120_190.108534869025_9.90629117647058_N.A	0
X3463_830.654660311612_4.46271704545454_N.A	0
X5262_426.320407265111_5.70321929824561_N.A	0
X693_195.101523956122_6.73640982658959_.1S.2S.6R.7R.9R..6.methyl.10.12.dioxatricyclo.7.2.1.0.2.7..dodec.4.en.8.one	0
X3662_1050.51028076171_4.25843533333333_N.A	0
X5594_456.287217238853_3.29580632183908_N.A	0
X6316_640.402193266769_4.78705172413792_N.A	0
X1616_324.289250485183_8.04667030456852_Spectral.Match.to.Linoleoyl.ethanolamide.from.NIST14	0
X4280_631.358109474182_3.5134_N.A	0
X6765_805.446464538574_5.05226388888888_N.A	0
X270_285.07519090032_4.85023855421686_Glycitein	0
X6317_575.330000305175_3.58929833333333_N.A	0
X1791_302.207545650706_3.72901421568627_N.A	0
X3765_304.200196678958_3.35182711442786_N.A	0
X5797_318.166422629842_3.03870782312925_N.A	0
X832_496.339154137505_8.67261064814814_Spectral.Match.to.Lyso.PC.16.0..from.NIST14	0
X5643_799.433372165845_3.57280869565217_N.A	0
X8560_839.478042602539_5.0566_N.A	0
X1930_1133.05413818359_4.14165486111111_N.A	0
X6285_446.398194746537_5.65713333333333_N.A	0
X6478_739.182556152343_1.13954629629629_N.A	0
X1595_231.170393419515_3.35174965095986_Spectral.Match.to.Leu.Val.from.NIST14	0
X7181_553.281750488281_3.6674575_N.A	0
X8933_783.671592712402_4.97959166666666_N.A	0
X3029_311.123832048688_1.50604571428571_Massbank.PR311057.Glutamyltyrosine	0
X5697_1239.89490139868_4.29016397849462_N.A	0
X1390_857.367562263634_4.37424692144374_N.A	0
X4181_397.305356477436_8.0622846491228_N.A	0
X6899_881.834638323102_4.12537142857142_N.A	0
X5978_928.850074768066_5.09277222222222_N.A	0
X4241_703.802418708801_4.37655989583333_N.A	0
X7155_894.037017822265_4.5973738095238_N.A	0
X3160_504.307490348815_7.67983645833333_N.A	0
X2538_203.139095098322_3.09498333333333_N.A	0
X5478_564.305503845214_6.92587222222222_N.A	0
X6941_590.380783081054_7.83723571428571_N.A	0
X2162_794.869709215666_4.57209210526315_N.A	0
X6299_815.695831298828_9.50152666666666_Spectral.Match.to.N.Tetracosanoyl.4.sphingenyl.1.O.phosphorylcholine.from.NIST14	0
X1223_444.367617006655_7.17700855379188_N.A	0
X5636_709.866507596747_4.00453837209302_N.A	0
X329_660.422483964399_8.30974393939394_N.A	0
X6773_478.3631465746_7.65181739130434_N.A	0
X6328_813.682931082589_9.45529761904761_N.A	0
X1742_920.288753200221_4.4504081081081_N.A	0
X6332_788.888219496783_3.73258333333333_N.A	0
X6491_566.549775123596_9.98983958333333_N.A	0
X300_510.435868617466_9.13454095238095_N.A	0
X1670_536.310572748598_4.80413514492753_N.A	0
X1861_952.632097609499_4.98422127659574_N.A	0
X6502_850.721424647739_4.89723571428571_N.A	0
X6180_393.720469619288_2.96151262626262_N.A	0
X8498_452.276580810546_7.20293611111111_N.A	0
X3508_452.314832305908_8.58618999999999_N.A	0
X5598_588.366062330163_6.72447463768115_N.A	0
X2950_153.089595136971_9.8252040229885_N.A	0
X6183_334.187559647993_2.77528181818181_N.A	0
X3748_320.12511403937_3.45214912280701_N.A	0
X6902_813.682790120442_9.01964166666666_Spectral.Match.to.N.Tetracosenoyl.4.sphingenyl.1.O.phosphorylcholine.from.NIST14	0
X1393_857.267806214171_4.37446699134199_N.A	0
X8357_539.198849487304_3.64165833333333_Riboflavin.Glucoside	0
X4157_777.883603966754_3.64938152173913_N.A	0
X4911_468.525344412667_4.03149095238095_N.A	0
X5628_753.422637939453_4.48306833333333_N.A	0
X6459_898.50100402832_3.74134583333333_N.A	0
X6157_353.210899734497_2.90932833333333_N.A	0
X6156_396.179144657019_3.7935601010101_N.A	0
X330_396.800933439835_4.60275753623188_N.A	0
X1478_1057.45182710535_4.37945735294117_N.A	0
X7147_1129.54337721604_4.49398205128205_N.A	0
X4948_452.336047628651_6.16606811594202_N.A	0
X6327_411.357225360292_6.93913787878787_N.A	0
X6756_578.295320129394_1.13158583333333_N.A	0
X2890_703.886184166217_4.37917931034482_N.A	0
X751_153.089577721767_9.51360054644808_N.A	0
X626_606.413941482017_5.91209367816091_N.A	0
X5938_903.930786132812_5.16486666666666_N.A	0
X282_606.413833618164_5.08974739583333_N.A	0
X303_636.422171159224_8.23916098484848_N.A	0
X4089_185.983113255994_1.31197471264367_N.A	0
X4214_643.38038429054_4.65605675675675_N.A	0
X442_378.356970045301_9.14689629629629_N.A	0
X5059_511.358393835642_7.78312063492063_N.A	0
X5569_501.790673997667_4.22471759259259_N.A	0
X6352_550.340352376302_6.52381666666666_N.A	0
X7186_789.40818786621_3.50062037037037_N.A	0
X6331_1257.59119669596_4.28666944444444_N.A	0
X798_466.292041191687_6.66609102564102_N.A	0
X2560_377.161137898763_7.55380222222222_N.A	0
X4238_460.192422618036_1.40888550724637_N.A	0
X4318_838.760197957356_4.37595277777777_N.A	0
X4264_645.393116344105_3.16376818181818_N.A	0
X1970_131.533429072453_7.81179636752137_N.A	0
X6333_474.256241861979_3.15505111111111_N.A	0
X316_281.247160268384_8.67318323643411_MoNA.790553.Linoleic.acid	0
X3314_153.089586046006_9.7664274074074_N.A	0
X5943_1239.76937459309_4.28759888888889_N.A	0
X6314_635.674639383951_4.08018333333333_N.A	0
X3043_191.111083571975_3.97678558558558_N.A	0
X8555_893.848368326822_4.60871944444444_N.A	0
X3358_296.135176787505_1.34202837837837_N.A	0
X5580_501.303827053163_4.052931300813_N.A	0
X472_634.406494140625_8.18644743589743_N.A	0
X7493_466.352528416833_7.06538255813953_N.A	0
X7496_360.192110993141_3.83710193798449_N.A	0
X9488_798.681634521484_9.04863333333333_N.A	0
X5625_974.34824180603_3.02320625_N.A	0
X6781_417.217812789113_3.4666798245614_N.A	0
X4351_444.74534564548_3.96744953703703_N.A	0
X1392_857.567920906313_4.37523043010752_N.A	0
X4090_130.086284746442_2.18231142857142_N.A	0
X2245_1021.6894046559_4.58914019607843_N.A	0
X7167_504.29269174429_3.51414358974358_N.A	0
X4177_264.181270417713_3.55127976190476_N.A	0
X8822_598.263453764074_7.58463823529411_N.A	0
X1431_344.261181459588_8.58242937853107_N.A	0
X7211_464.2538860866_3.02839583333333_N.A	0
X4145_872.408475603376_4.9010619047619_N.A	0
X9307_820.664140489366_9.05043333333333_N.A	0
X7392_520.264505486739_8.33159122807017_N.A	0
X4452_811.490444298946_7.7516702020202_N.A	0
X8484_452.249500819615_1.22629761904761_N.A	0
X6448_592.334189675071_7.4645856060606_N.A	0
X7063_332.278997982249_6.70630294117647_N.A	0
X2523_400.30488836115_8.4865103030303_N.A	0
X6921_816.643249511718_9.26603333333333_.2...3..icosanoyloxy..2..octadec.9.enoyloxy.propyl.phosphonato.oxy.ethyl.trimethylazanium	0
X1932_920.620616566051_4.44980909090909_N.A	0
X3377_575.372105189732_5.68962658730158_N.A	0
X6301_815.697839355468_9.948075_Spectral.Match.to.N.Tetracosanoyl.4.sphingenyl.1.O.phosphorylcholine.from.NIST14	0
X2951_893.976680589758_4.67346231884057_N.A	0
X8575_332.208483378092_3.29535277777777_N.A	0
X8355_572.436946323939_7.51329404761904_N.A	0
X6347_268.011033278245_1.55844273504273_N.A	0
X7192_758.442069313742_3.46136212121212_N.A	0
X8055_113.107230466954_8.9371316993464_N.A	0
X2826_517.331812931941_5.30770448717948_N.A	0
X5366_472.280452605216_3.47016827956989_N.A	0
X5642_941.968922206333_3.86153928571428_N.A	0
X5949_779.613697398792_4.80293636363636_N.A	0
X1883_724.566553955078_3.47187133333333_N.A	0
X7185_456.281471615745_4.17280595238095_N.A	0
X8405_475.182561874389_1.41282916666666_N.A	0
X6609_391.283349990844_6.23937708333333_.4R..4...3R.5R.6R.7S.9S.10R.13R.14S.17R..3.6.7.trihydroxy.10.13.dimethylhexadecahydro.1H.cyclopenta.a.phenanthren.17.yl.pentanoic.acid	0
X4850_115.122904736062_9.4317768115942_N.A	0
X8363_460.19298248291_1.51344666666666_N.A	0
X3607_251.138948782896_3.89244017094017_N.A	0
X6343_497.116305264559_3.50497575757575_N.A	0
X3406_873.500700887044_6.15621555555555_N.A	0
X5895_934.954608917236_4.37129114583333_N.A	0
X4170_952.940924859816_4.98344462365591_N.A	0
X4166_315.10836388083_4.45135343137254_N.A	0
X2321_337.234354387249_6.68688786549708_N.A	0
X7160_628.784002865062_4.0601681372549_N.A	0
X4065_470.32332125577_8.17208181818181_N.A	0
X5863_863.989369710286_5.16216388888888_N.A	0
X5526_435.318660960477_8.47671764705882_N.A	0
X3026_251.048534839184_3.44168398268398_N.A	0
X5854_366.208782196044_3.85491574074074_N.A	0
X5490_890.466566975911_4.46740666666666_N.A	0
X1437_1032.10090351104_5.01244713541666_N.A	0
X6078_328.222963554914_3.74225310077519_N.A	0
X6047_616.656216789694_3.14664117647058_N.A	0
X2748_233.112654037475_1.0541435_N.A	0
X4635_360.212370191301_3.80123839285714_N.A	0
X1607_319.226284460119_5.6265645045045_prostaglandin.B1	0
X5608_669.30143289005_3.85755980392156_N.A	0
X4242_700.383322438886_4.37937634408602_N.A	0
X6286_996.834209442138_5.07922083333333_N.A	0
X2973_124.039350020579_1.32829615384615_N.A	0
X6044_868.274257114955_5.14574523809523_N.A	0
X8567_609.356801350911_3.96616777777777_N.A	0
X235_524.79899432208_7.60419391891891_N.A	0
X4782_526.314270763862_7.48670203252032_N.A	0
X972_527.387137451171_6.06080766666666_N.A	0
X3480_1383.248257384_4.46330289115646_N.A	0
X7165_502.287931002103_3.98863974358974_N.A	0
X5947_868.383036295572_5.14955555555555_N.A	0
X334_397.200303007427_6.67269885964912_N.A	0
X366_256.299455358627_7.12315939716312_N.A	0
X4201_677.408348253038_4.73494481481481_N.A	0
X6897_1052.06409912109_4.81869_N.A	0
X10082_334.192153930664_1.33856666666666_N.A	0
X4205_933.162772438742_4.14131666666666_N.A	0
X3016_316.221465687692_4.30262633744856_N.A	0
X7542_782.073638916015_4.9935596491228_N.A	0
X279_452.393928739759_8.88361666666666_N.A	0
X4135_409.185843505859_2.44742866666666_N.A	0
X1981_868.332326253255_5.21589629629629_N.A	0
X252_438.296976812954_7.75384461206896_TOP.8.Psoriasis.feature...Unknown.FeatureID.4262	0
X1483_843.154847986557_4.46276274509804_N.A	0
X1550_765.420086982922_4.47533076923076_N.A	0
X7406_283.102392578125_1.26300111111111_N.A	0
X1415_530.322954093885_7.77523259958071_N.A	0
X9358_933.279763793945_4.158885_N.A	0
X5422_814.305755615234_4.91096904761904_N.A	0
X3313_602.309512138366_5.5238_N.A	0
X1918_528.309284285003_7.51769150326797_N.A	0
X378_708.510176836434_9.32944350282485_N.A	0
X1168_368.278972010458_6.0078376344086_N.A	0
X1443_326.304877483783_8.45247944732297_Spectral.Match.to.N.Oleoylethanolamine.from.NIST14	0
X7139_383.229197184244_3.38774444444444_N.A	0
X6541_826.84984764686_4.43891538461538_N.A	0
X8349_794.645333030007_4.60872121212121_N.A	0
X7142_779.476033528645_4.87977499999999_N.A	0
X833_149.023233587091_1.96907146464646_N.A	0
X2638_344.181554993586_3.4510185323383_N.A	0
X8834_991.813349405924_4.14715_N.A	0
X1262_416.336280606827_6.73029889937106_N.A	0
X1768_626.201534173427_7.80416153846153_N.A	0
X6431_893.850644938151_4.63062444444444_N.A	0
X3752_534.349437512849_7.53433728070175_N.A	0
X1956_1194.10234646267_4.31142888888888_N.A	0
X3907_272.160177408854_1.40855555555555_N.A	0
X1288_564.356048583984_6.73798958333333_N.A	0
X4378_602.201622009277_7.84266785714285_N.A	0
X1925_802.906652277166_4.18182828282828_N.A	0
X3774_518.958794227013_2.95836512820512_N.A	0
X380_279.23150107974_8.32768878968254_Spectral.Match.to.9.10..EpOME.from.NIST14	0
X6401_116.106918559354_9.44333725490196_N.A	0
X5535_915.972637358165_4.62609126984127_N.A	0
X8620_401.214080810546_1.23251111111111_N.A	0
X806_195.122384796142_5.61197933333333_N.A	0
X6930_816.643724714006_9.4449_N.A	0
X5864_262.164904620196_3.55001621621621_N.A	0
X367_408.367634699894_8.88672923076922_N.A	0
X4388_484.362636443107_6.3757064516129_N.A	0
X1469_734.568028913225_8.59043285714285_Spectral.Match.to.1.Myristoyl.2.stearoyl.sn.glycero.3.phosphocholine.from.NIST14	0
X3328_196.096730250938_1.40406993464052_Tyrosine.methyl.ester	0
X7326_212.14920870463_1.37798333333333_N.A	0
X6913_820.662414550781_9.27527916666666_N.A	0
X2508_426.320654082716_8.59529795321637_N.A	0
X8562_817.580113728841_5.80354166666666_hyocholic.acid	0
X1400_714.725028386191_4.36770462962963_N.A	0
X4246_441.378927503313_6.96070714285714_N.A	0
X6774_751.416152954101_3.89208452380952_N.A	0
X9005_408.309925752527_6.8221862745098_N.A	0
X1199_353.190006031709_4.39918431372549_N.A	0
X9274_872.458447265625_4.91481_N.A	0
X3654_342.244229830228_2.97775854700854_N.A	0
X6903_832.59087117513_5.793425_N.A	0
X2105_1487.00179211846_7.60453448275862_N.A	0
X3708_188.074089930607_3.82454519230769_N.A	0
X6430_1065.68810017903_7.60461944444444_N.A	0
X5820_230.138263375418_4.38228952380952_N.A	0
X2804_628.372524377071_3.96011338383838_N.A	0
X4175_883.488351440429_4.43452399999999_N.A	0
X6353_369.719984788161_3.7352423076923_N.A	0
X5294_373.244394236597_3.85503706896551_N.A	0
X3492_260.196286785068_1.0417303482587_Spectral.Match.to.Lys.Ile.from.NIST14	0
X5607_894.03970336914_5.49981818181818_N.A	0
X383_698.438147226969_8.01072777777778_N.A	0
X8566_823.920791625976_2.89878958333333_N.A	0
X8365_496.240030924479_3.27943425925925_N.A	0
X4208_607.347089640299_4.735505_N.A	0
X5568_334.121296183268_1.08241333333333_N.A	0
X1112_550.340651194254_5.83681805555555_N.A	0
X7135_377.267837524414_6.22478055555555_N.A	0
X9198_578.801116943359_3.97675757575757_N.A	0
X5865_458.241012573242_3.17221422764227_N.A	0
X5584_732.03210127981_4.02971140350877_N.A	0
X6165_968.48966217041_4.20170416666666_N.A	0
X6135_753.587730407714_9.04912916666666_N.A	0
X469_328.320552490234_8.07192573333333_N.A	0
X7162_498.797164916992_4.32278333333333_N.A	0
X3227_260.160285617994_1.78417536231884_N.A	0
X2965_514.282500130789_5.22884285714285_N.A	0
X5525_678.856770833333_4.09646555555555_N.A	0
X5514_469.792925880068_4.08769285714285_N.A	0
X263_554.461988777949_9.12389540229885_N.A	0
X865_849.57087739985_5.45675460992907_.4R..4...3R.5R.6S.7R.9S.10R.12S.13R.14S.17R..3.6.7.12.tetrahydroxy.10.13.dimethylhexadecahydro.1H.cyclopenta.a.phenanthren.17.yl.pentanoic.acid	0
X3355_260.160189000571_1.36760447154471_N.A	0
X1127_112.0868069458_9.22483866666666_N.A	0
X5432_1321.98221588134_4.14423541666666_N.A	0
X5426_840.070793151855_5.04206666666666_N.A	0
X6404_769.240135886452_4.91707348484848_N.A	0
X8430_868.355434841579_5.11998518518518_N.A	0
X1796_279.10085102156_1.56035980392156_N.A	0
X10486_194.117413112095_1.95688809523809_N.A	0
X6330_589.824961344401_3.53102777777777_N.A	0
X5398_117.138527340359_9.3420537037037_N.A	0
X6190_332.205328805106_3.59584166666666_N.A	0
X6898_870.631186349051_5.20506428571428_N.A	0
X6111_449.347902546758_6.43822699275362_N.A	0
X5540_470.296765009562_4.09182638888888_N.A	0
X6339_137.08210223654_9.2640536231884_N.A	0
X9076_922.503143310546_4.55458974358974_N.A	0
X10228_194.117479407269_2.0547536231884_N.A	0
X4650_783.54365234375_4.99293333333333_N.A	0
X4058_840.452421246152_4.35012676767676_N.A	0
X6290_953.50351784446_5.32954545454545_N.A	0
X7770_460.287731436796_8.31855193798449_N.A	0
X5583_701.552331833612_4.37247222222222_N.A	0
X1736_534.295040893554_7.47370574074073_N.A	0
X3932_400.305031875084_6.04228678160919_N.A	0
X4227_287.113574504852_4.5404140625_N.A	0
X6297_499.772256469726_3.85735333333333_N.A	0
X4311_908.165961440728_4.46819965986394_N.A	0
X1694_803.409555053711_4.17493166666666_N.A	0
X6906_804.550155639648_9.862645_N.A	0
X8361_603.29185180664_8.67351333333333_N.A	0
X2871_769.058780445772_4.65869362745098_N.A	0
X302_286.310062809994_7.19255087719298_N.A	0
X909_862.63890614229_6.29795588235294_N.A	0
X1705_1057.51818847656_4.1518619047619_N.A	0
X7189_645.345866435282_3.85806666666666_N.A	0
X6262_127.08683674152_9.81759551282051_N.A	0
X3346_279.158580106847_7.79851960784313_MoNA.936691.DBP	0
X6828_310.058848987926_1.1730409090909_N.A	0
X3488_1185.7870573156_4.46154901960784_N.A	0
X5542_835.470050811767_4.11470625_N.A	0
X1544_306.17281478772_5.56848429256594_N.A	0
X3729_359.228679822838_3.49130942028985_N.A	0
X7198_659.322752210829_3.69441388888888_N.A	0
X7137_841.850387573242_4.81857916666666_N.A	0
X5619_458.308502807617_3.632534_N.A	0
X6483_864.05864646218_5.13633636363636_N.A	0
X9420_409.292558670043_6.15987708333333_N.A	0
X6160_580.818542480468_3.65322272727272_N.A	0
X5840_127.111831029256_3.86372847222222_N.A	0
X1367_187.126072474888_5.62143333333333_N.A	0
X1319_447.309836493598_6.48238148148148_N.A	0
X6776_894.034927368164_5.21471458333333_N.A	0
X1508_952.709803263346_4.98190079365079_N.A	0
X6775_870.598094940185_5.23527916666666_N.A	0
X4172_502.955985827323_3.59913119658119_N.A	0
X6196_346.197295633951_3.37822833333333_N.A	0
X3989_973.515826954561_3.60925735294117_N.A	0
X4247_934.843786168981_4.37509753086419_N.A	0
X3371_185.983126640319_1.22861875_N.A	0
X423_514.316015792219_6.67340764840182_N.A	0
X269_496.420117921467_8.87658206751054_N.A	0
X2487_526.31485833062_7.67966018518518_N.A	0
X8378_822.349344889322_4.84814444444444_N.A	0
X8351_328.695166015625_1.36919666666666_N.A	0
X10129_710.446252441406_7.80909_N.A	0
X554_181.988106563173_7.98435172413793_N.A	0
X1626_717.863955329446_3.57023995098039_N.A	0
X7212_394.12752380371_1.28524333333333_Massbank.PR310786.Glutamyl.S..C4H7O2..cysteinylglycine	0
X3543_466.337504196167_6.97053999999999_N.A	0
X6199_123.055273609776_1.81367365591397_N.A	0
X4292_444.236155058208_4.5374298245614_N.A	0
X8090_862.639054361979_6.20793111111111_N.A	0
X4414_448.764868516188_3.71361987179487_N.A	0
X6417_181.988038024902_6.72262866666666_N.A	0
X4132_458.298109494722_3.71739455128205_N.A	0
X3111_278.16014461194_1.09040028248587_N.A	0
X9025_550.386352539062_8.3510125_Spectral.Match.to.1.O.Hexadecyl.2.O..2E.butenoyl..sn.glyceryl.3.phosphocholine.from.NIST14	0
X8316_700.422678266252_4.69420535714285_N.A	0
X5588_622.317287190755_3.70375444444444_N.A	0
X460_428.37273461969_7.54087897897898_Massbank.RP025603.Stearoyl.L.Carnitine.stearoylcarnitine.3.octadecanoyloxy.4..trimethylazaniumyl.butanoate	0
X1482_290.141675030743_4.74263192239859_N.A	0
X1727_247.128462507918_1.04719572072072_Spectral.Match.to.Asp.Leu.from.NIST14	0
X5847_338.180111811711_3.86772435897435_N.A	0
X8825_708.51006710168_9.15871515151515_N.A	0
X4848_794.138904147678_4.86745092592592_N.A	0
X309_634.406776428222_8.10769791666666_N.A	0
X2102_237.123319428542_3.09082747126436_Massbank.RP016502.Ala.Phe..2S..2....2S..2.azaniumylpropanoyl.amino..3.phenylpropanoate	0
X5343_492.307947158813_6.90604947916666_N.A	0
X6912_813.680657958984_9.94662666666666_N.A	0
X4220_734.567659265854_9.45095392156862_Spectral.Match.to.1.Stearoyl.2.myristoyl.sn.glycero.3.phosphocholine.from.NIST14	0
X603_595.347781254695_6.10918926282051_N.A	0
X5982_764.053122384207_4.38860476190476_N.A	0
X571_376.304784244961_5.60922719907407_N.A	0
X620_482.346381728713_6.47783423423423_N.A	0
X4187_981.024300893147_3.75127291666666_N.A	0
X871_849.570686558314_5.6339538095238_N.A	0
X6452_636.010214233398_4.07588333333333_N.A	0
X6923_362.216706848144_3.43828666666666_N.A	0
X473_436.159755238315_4.40508874269005_N.A	0
X1752_1086.59815325055_3.46881964285714_N.A	0
X6516_737.423420832707_3.96991987179487_N.A	0
X7224_830.507019042968_5.17850416666666_N.A	0
X7239_893.846937391493_5.62868148148148_N.A	0
X3010_807.572927075763_6.93438527131783_N.A	0
X429_442.258200138173_7.69282748226949_N.A	0
X1327_450.356816809947_7.14844041994751_N.A	0
X5903_467.271196092878_3.22349285714285_N.A	0
X320_129.065719180636_9.36157638888888_N.A	0
X4152_916.002616034613_4.918575_N.A	0
X6126_980.523309004934_3.73776228070175_N.A	0
X4383_315.252643403552_6.41261984126984_DIBUTYL.SEBACATE	0
X8487_864.263894217355_5.12169761904762_N.A	0
X5631_500.265317049893_3.88113484848484_N.A	0
X7164_819.04543685913_4.36696111111111_N.A	0
X2770_636.131122044154_2.79947003968254_N.A	0
X1395_952.517974853515_4.36749875389408_N.A	0
X7133_893.971614837646_5.26066666666666_N.A	0
X7197_474.756758980129_3.26817318840579_N.A	0
X3071_452.336493707472_6.09554999999999_N.A	0
X6123_217.118129306369_1.12788518518518_N.A	0
X8347_893.912419637044_5.76789722222222_N.A	0
X521_688.519486597964_8.16869903508771_N.A	0
X9903_526.314720153808_7.84056875_N.A	0
X5913_465.379252842494_6.80566428571428_N.A	0
X2481_127.086645713219_1.47002371794871_N.A	0
X4338_401.232573852539_3.39694533333333_N.A	0
X1723_633.326531473795_4.73763249999999_N.A	0
X8091_538.386106792249_8.53710877192982_N.A	0
X4698_849.000904083252_5.16867708333333_N.A	0
X6369_894.038909912109_4.71455520833333_N.A	0
X1036_344.27872002643_6.24438278985507_N.A	0
X3380_300.277206996701_4.9732144654088_N.A	0
X8827_771.47216796875_4.94257083333333_N.A	0
X2600_203.139090268117_3.7082036163522_N.A	0
X6029_498.323618570963_5.66430462962963_N.A	0
X10569_991.54209391276_4.13225555555555_N.A	0
X96_1048.61574683999_5.11019528301886_N.A	0
X8375_301.215698242187_8.27224583333333_N.A	0
X4130_1037.56404767717_4.46476726190476_N.A	0
X8928_331.164971923828_1.44105333333333_Spectral.Match.to.DL.Phenylalanine.from.NIST14	0
X338_678.46951413622_8.68588267973856_Spectral.Match.to.1.2.Ditetradecanoyl.sn.glycero.3.phosphocholine.from.NIST14	0
X2280_510.354990872469_7.6825784090909_Spectral.Match.to.1.Heptadecanoyl.sn.glycero.3.phosphocholine.from.NIST14	0
X2892_301.215788777669_6.00796222222222_N.A	0
X8088_771.551737467447_4.89444444444444_N.A	0
X1775_862.470311781939_4.01754411764705_N.A	0
X839_130.086277753457_2.81810478927203_N.A	0
X6118_127.085542406354_9.12082142857142_N.A	0
X6340_1143.57662963867_4.30642291666666_N.A	0
X1252_581.238622029622_9.18628101851852_N.A	0
X1985_572.296889085036_8.05893717948718_N.A	0
X1387_788.614495318868_9.9591365942029_Spectral.Match.to.1.Octadecanoyl.2.octadecenoyl.sn.glycero.3.phosphocholine.from.NIST14	0
X658_299.137509879419_9.18279604519774_N.A	0
X8360_417.732481002807_3.30991458333333_N.A	0
X1385_130.966418722401_1.2981842995169_N.A	0
X1398_714.641320385979_4.36364158576051_N.A	0
X5108_153.089574652203_9.41521610169491_N.A	0
X2388_217.154725612554_3.7657320802005_N.A	0
X8035_194.11745036732_1.78173257575757_N.A	0
X5621_388.246451377868_6.09289375_N.A	0
X8597_646.160932268415_3.20720476190476_N.A	0
X8820_127.086560964584_1.15916354166666_N.A	0
X9015_497.116184234619_3.63062083333333_N.A	0
X2165_494.323792139689_8.01679652777777_N.A	0
X5612_826.93189086914_4.41211166666666_N.A	0
X6885_426.099435806274_2.95038333333333_N.A	0
X4998_893.973645019531_5.515225_N.A	0
X9027_407.278127034505_5.40607222222222_.4R..4...3R.5R.6S.7R.9S.10R.12S.13R.14S.17R..3.6.7.12.tetrahydroxy.10.13.dimethylhexadecahydro.1H.cyclopenta.a.phenanthren.17.yl.pentanoic.acid	0
X6336_886.448124186197_4.62260111111111_N.A	0
X7140_810.559759521484_5.33594333333333_N.A	0
X8902_496.398717244466_7.13266666666666_N.A	0
X8989_498.282330782908_8.55353805031446_N.A	0
X6942_389.237242380778_3.60930763888888_N.A	0
X2010_756.549043019612_8.67163263888889_Spectral.Match.to.1.2.Dihexadecanoyl.sn.glycero.3.phosphocholine.from.NIST14	0
X3224_246.144294166564_1.06037625_Massbank.RP016402.Leu.Gly.Gly.2...2....2S..2.azaniumyl.4.methylpentanoyl.amino.acetyl.amino.acetate	0
X8085_536.330978393554_6.2863875_N.A	0
X5718_166.10857311048_9.24067543859648_N.A	0
X610_666.383678763253_5.76171119047619_N.A	0
X2326_669.352678510877_8.08057962962963_N.A	0
X3108_786.599062006524_8.67813581560283_Spectral.Match.to.1.Stearoyl.2.linoleoyl.sn.glycero.3.phosphocholine.from.NIST14	0
X816_893.912899619654_4.74257192982456_N.A	0
X6501_868.180246988932_5.17353888888888_N.A	0
X8644_371.228982778695_3.60413076923076_N.A	0
X297_564.358968792539_4.30303648989898_N.A	0
X1514_428.748574208405_3.82688700564971_N.A	0
X3741_901.581854684012_4.60408392857142_N.A	0
X5915_734.16314086914_3.98398444444444_N.A	0
X5874_387.259996032714_3.76387733333333_N.A	0
X1877_276.126360591765_4.07583698924731_N.A	0
X10123_871.228332519531_5.04370555555555_N.A	0
X1748_291.118330557135_1.077744092827_N.A	0
X5060_1057.86113947088_4.15408333333333_N.A	0
X616_650.38870317508_6.16489017094017_N.A	0
X6164_904.117279052734_5.18139333333333_N.A	0
X6283_870.676165771484_5.32043_N.A	0
X6927_551.32337130033_3.41263974358974_N.A	0
X5455_839.581457519531_5.20488666666666_N.A	0
X7138_842.456052507673_4.76738333333333_N.A	0
X7269_893.976402282714_5.93134375_N.A	0
X6926_808.664530436197_8.65917777777777_N.A	0
X2887_217.154551233564_1.35120863095238_Spectral.Match.to.Val.Val.from.NIST14	0
X8844_870.569526672363_5.21909166666666_N.A	0
X1405_241.154203431796_1.04234483775811_N.A	0
X6309_423.001324123806_3.38984074074074_N.A	0
X4583_818.947743342472_4.35405897435897_N.A	0
X8571_512.335720825195_6.01889166666666_N.A	0
X347_672.420429048084_8.36616349206349_N.A	0
X4908_418.22105704002_6.25297443365695_N.A	0
X7020_939.957531738281_5.01040666666666_N.A	0
X7200_648.370885213216_3.81072916666666_N.A	0
X6800_769.150380452474_4.8054373015873_N.A	0
X1374_177.102183466372_1.07424492753623_Massbank.PB001418.Serotonin.3..2.aminoethyl..1H.indol.5.ol	0
X1017_496.271943834092_4.81283271604938_N.A	0
X6499_915.92763671875_4.94127111111111_N.A	0
X9435_351.16675652398_2.25698888888888_N.A	0
X6040_731.605505692331_9.45041929824561_Sphingomyelin..d18.1.18.0.	0
X9453_370.257921218872_5.78066354166666_N.A	0
X1657_1005.49791608537_4.56537619047619_N.A	0
X6155_701.382420131138_4.38333095238095_N.A	0
X4574_130.086253801981_1.10195138888888_N.A	0
X1845_1031.93215110085_5.00821136363636_N.A	0
X6296_563.664574517144_3.39193518518518_N.A	0
X8379_894.040550231933_5.61034166666666_N.A	0
X7055_255.210378858778_8.62255185185185_N.A	0
X893_370.294367808216_6.46939575471697_O..2.tetradecenoyl.carnitine	0
X1631_853.153909683227_4.41385104166666_N.A	0
X2494_510.391117602323_8.39822610619469_Spectral.Match.to.Lyso.PAF.C.18.from.NIST14	0
X5303_614.329209645589_8.68914583333333_N.A	0
X7195_763.427146510074_3.66004999999999_N.A	0
X2081_975.638748931884_7.61419979166666_N.A	0
X5576_822.39956665039_4.30169074074074_N.A	0
X6375_891.286614990234_4.57930333333333_N.A	0
X1974_1380.17893676757_4.45204055555555_N.A	0
X8497_949.622430419921_7.67372_N.A	0
X9429_839.436346435546_5.4898_N.A	0
X290_599.546930649701_4.89770245098039_N.A	0
X1247_414.320641716607_6.4416432853717_N.A	0
X7352_1001.65503607855_7.79501666666666_N.A	0
X8613_767.599626813616_4.38221666666666_N.A	0
X1411_709.649257081927_3.55214936868686_N.A	0
X8836_940.093017578125_5.6033625_N.A	0
X6986_830.353540757123_4.52364215686274_N.A	0
X6878_120.080675924977_6.1244440860215_N.A	0
X9042_111.020124435424_6.13832638888888_N.A	0
X7172_416.227482386997_3.59006428571428_N.A	0
X6473_460.192680358886_2.32965277777777_N.A	0
X6087_376.304967740686_5.96709024390243_N.A	0
X5733_846.790327284071_4.86379074074074_N.A	0
X1579_263.200159918401_6.87218986254295_N.A	0
X6408_348.212275187174_1.10128571428571_N.A	0
X5582_893.978312772863_4.80163823529411_N.A	0
X3549_874.498758489435_6.16304696969697_N.A	0
X9009_837.680221557617_9.03928333333333_N.A	0
X8373_400.28396911621_8.11288555555555_N.A	0
X5064_841.509754180908_4.55766875_N.A	0
X467_364.341423483455_8.88802058823529_N.A	0
X4265_867.453755696614_3.89689191919192_N.A	0
X3486_1383.41553999738_4.46154573170731_N.A	0
X2400_888.007720947265_5.15495666666666_N.A	0
X7201_598.83623046875_3.64517_N.A	0
X8508_516.305480957031_7.21919166666666_N.A	0
[truncated: 1,839 more rows]
