# Supplementary material for: Baat Gene Knockout Alters Post-Natal Development, the Gut Microbiome, and Reveals Unusual Bile Acids in Mice
Source: J Lipid Res. 2022 Oct 13;63(12):100297. doi: 10.1016/j.jlr.2022.100297 (PMC9679037; doi:10.1016/j.jlr.2022.100297)
Supplement: Table S5 [file mmc7.xlsx]

## Sheet: Sheet1
a)
mz514	View Dataset	Title	Description	Organisms	Cosine Score	Matched Peaks	mz Delta	Num Files	View File Matches	View Spectra Matches
View Mirror Match USI Links 1	View MSV000082582	GNPS - ONR Primary Fleshner - Rat - fecal	Data was collected on a LC-MS/MS system (c18 column) positive mode	Rattus norvegicus (NCBITaxon:10116)	0.72	16	0.01	118	View File Matches	View Spectra Matches
View Mirror Match USI Links 2	View MSV000080183	GNPS - Mouse Fecal Metabolites	LC-MS/MS of 50/50 water/methanol extracts of mouse fecal pellets.	Mus musculus (NCBITaxon:10090)	0.7	13	0	12	View File Matches	View Spectra Matches
View Mirror Match USI Links 3	View MSV000083073	GNPS - ONR Primary Turek- Rat- Stool and Plasma	Metabolic study on the effect of sleep disruption on rats. Data was generated on a Thermo Q Exactive and C18 RP UHPLC. Positive polarity acquisition on LC-MS/MS.	Rattus norvegicus (NCBITaxon:10116)	0.68	13	0	125	View File Matches	View Spectra Matches
View Mirror Match USI Links 4	View MSV000080918	GNPS_Steatohepatitis progresses to cancer via immunosuppression of HCC directed CD8+ T cells	Steatohepatitis progresses to cancer via immunosuppression of HCC directed CD8+ T cellsLC/MS data of intestinal content in murine model. Multiple categories associated with normal and high fat diet, NAFLD, NASH and HCC are included.	Mus musculus (NCBITaxon:10090)	0.66	10	0	2	View File Matches	View Spectra Matches
View Mirror Match USI Links 5	View MSV000080558	GNPS_Steatohepatitis progresses to cancer via immunosuppression of HCC	Steatohepatitis progresses to cancer via immunosuppression of HCC	Mus musculus (NCBITaxon:10090)	0.66	10	0	2	View File Matches	View Spectra Matches
b)
mz498	View Dataset	Title	Description	Organisms	Cosine Score	Matched Peaks	mz Delta	Num Files	View File Matches	View Spectra Matches
View Mirror Match USI Links 1	View MSV000081343	GNPS - SEED Grant - Zuniga	Untargeted metabolomics of mouse intestinal and serum tissuefrom adult mice infected with LCMV. Data was acquired using a Thermo Q-Exactive and C18 RP-UHPLC.	Mus musculus (NCBITaxon:10090)	0.74	17	0	57	View File Matches	View Spectra Matches
View Mirror Match USI Links 2	View MSV000080976	GNPS-Chagas seed grant fecal samples_Apr20 2017	Fecal samples were collected from Trypanosoma cruzi-infected (strain CL+Luc) and uninfected mice for up to 3 months post-infection. Samples were extracted with 50% methanol.	Mus musculus (NCBITaxon:10090);Trypanosoma cruzi (NCBITaxon:5693)	0.73	17	0.01	6	View File Matches	View Spectra Matches
View Mirror Match USI Links 3	View MSV000080918	GNPS_Steatohepatitis progresses to cancer via immunosuppression of HCC directed CD8+ T cells	Steatohepatitis progresses to cancer via immunosuppression of HCC directed CD8+ T cellsLC/MS data of intestinal content in murine model. Multiple categories associated with normal and high fat diet, NAFLD, NASH and HCC are included.	Mus musculus (NCBITaxon:10090)	0.73	16	0	6	View File Matches	View Spectra Matches
View Mirror Match USI Links 4	View MSV000080558	GNPS_Steatohepatitis progresses to cancer via immunosuppression of HCC	Steatohepatitis progresses to cancer via immunosuppression of HCC	Mus musculus (NCBITaxon:10090)	0.73	16	0	6	View File Matches	View Spectra Matches
View Mirror Match USI Links 5	View MSV000083475	GNPS - Earth Microbiome Project - EMP500 - Metabolomics v2 - Q-Exactive	EMP500 - http://www.earthmicrobiome.org/emp500/ The Earth Microbiome Project is a systematic attempt to characterize global microbial taxonomic and functional diversity for the benefit of the planet and humankind. The Earth Microbiome Project (EMP) is a massively collaborative effort to characterize microbial life on this planet. We use DNA sequencing and mass spectrometry of crowd-sourced sample…	environmental samples <Bacillariophyta> (NCBITaxon:33858)	0.72	12	0	5	View File Matches	View Spectra Matches
View Mirror Match USI Links 6	View MSV000080629	GNPS - ONR_Lowry_MouseStudy	Metabolic study on the effect of sleep disruption on mice. Data was generated on a Thermo Q Exactive and C18 RP UHPLC. Positive polarity acquisition on LC-MS/MS.	C57BL\/6N MIce (black 6 mice)	0.71	18	0	7	View File Matches	View Spectra Matches
View Mirror Match USI Links 7	View MSV000082323	GNPS - Maternal and fetal metabolites during MIA (mouse) E17.5	Maternal and fetal metabolites during MIA (mouse) E17.5 (2/2)	Mus musculus (NCBITaxon:10090)	0.7	16	0.01	3	View File Matches	View Spectra Matches
View Mirror Match USI Links 8	View MSV000082608	GNPS - ONR Primary Turek- Mouse- Stool	Data was collected on a LC-MS/MS system (c18 column) positive mode	C57BL\/6N	0.69	15	0	2	View File Matches	View Spectra Matches
View Mirror Match USI Links 9	View MSV000082973	GNPS ApoEKO_IH_IC_mousegut	ApoE knockout mice were either exposed to hypoxia, or hypercapnia, or both or kept in room air (controls) and fecal samples were collected longitudinally. Impact of treatments were studied using non-targeted LC-MS/MS data	Mus musculus (NCBITaxon:10090)	0.69	22	0.02	4	View File Matches	View Spectra Matches
View Mirror Match USI Links 10	View MSV000085120	GNPS - Bile Extracts from over 1600 animals Positive mode	This dataset consists of data collected in positive mode profiling over 1600 different animal species bile extracts.	animalia	0.68	17	0.01	2	View File Matches	View Spectra Matches
View Mirror Match USI Links 11	View MSV000082049	GNPS ABX 3D Mouse Plates 1-16	Plates 1 - 16 (Gut samples) from 3D Mouse ABX project	Mus musculus (NCBITaxon:10090)	0.68	17	0	16	View File Matches	View Spectra Matches
View Mirror Match USI Links 12	View MSV000085142	GNPS-acute stage Chagas disease carnitine treatment, large intestine (positive mode)	Large intestine samples from mice infected with 50,000 Trypanosoma cruzi parasites or left uninfected. One week post-infection, mice were treated with carnitine, benznidazole or vehicle. Animals were euthanized after 10 days of treatment and organs collected. Metabolites were extracted with 50% methanol followed by 3:1 dichloromethane-methanol and analyzed by C8 chromatography, with positive mode…	Mus musculus (NCBITaxon:10090);Trypanosoma cruzi (NCBITaxon:5693)	0.66	17	0.01	35	View File Matches	View Spectra Matches
View Mirror Match USI Links 13	View MSV000088040	GNPS Mono-Colonized GF Reporter Mice	Mono-colonized GF reporter mice fecal metabolomics by LC-MS/MS	Mus musculus (NCBITaxon:10090)	0.65	15	0	8	View File Matches	View Spectra Matches
c)
mz498	View Dataset	Title	Description	Organisms	Cosine Score	Matched Peaks	mz Delta	Num Files	View File Matches	View Spectra Matches
No Hits
d)
mz482	View Dataset	Title	Description	Organisms	Cosine Score	Matched Peaks	mz Delta	Num Files	View File Matches	View Spectra Matches
View Mirror Match USI Links 1	View MSV000086178	GNPS - 09182020_Mouse_diet_study_microflow	A cohort of 15 mice were fed iron-supplemented, deficient, or normal diets over 2 months, then diets were returned to normal for the final month of the study. Fecal pellets were collected over the course of the study for analysis.	Mus musculus (NCBITaxon:10090)	0.85	16	0	179	View File Matches	View Spectra Matches
View Mirror Match USI Links 2	View MSV000084630	GNPS - ApoE KO additional experiments with bile acids	GNPS - ApoE KO Additional Experiments with Novel Bile Acids analyzed on Q Exactive.Standards, samples, and samples + spike-in BA.	Mus musculus (NCBITaxon:10090)	0.84	18	0	7	View File Matches	View Spectra Matches
View Mirror Match USI Links 3	View MSV000083475	GNPS - Earth Microbiome Project - EMP500 - Metabolomics v2 - Q-Exactive	EMP500 - http://www.earthmicrobiome.org/emp500/ The Earth Microbiome Project is a systematic attempt to characterize global microbial taxonomic and functional diversity for the benefit of the planet and humankind. The Earth Microbiome Project (EMP) is a massively collaborative effort to characterize microbial life on this planet. We use DNA sequencing and mass spectrometry of crowd-sourced sample…	environmental samples <Bacillariophyta> (NCBITaxon:33858)	0.83	13	0	2	View File Matches	View Spectra Matches
View Mirror Match USI Links 4	View MSV000083083	GNPS - SEED - Palmer Rat Cecum	Genome-wide mapping of gene-microbiome interaction: implication in behavior and effect on microbiome and metabolome. Data was generated on a Thermo Q Exactive and C18 RP UHPLC. Positive polarity acquisition on LC-MS/MS.	Rattus (NCBITaxon:10114)	0.83	16	0.01	364	View File Matches	View Spectra Matches
View Mirror Match USI Links 5	View MSV000081151	GNPS - SEED - Wollam Olefsky Fpr1	Data was acquired using a Thermo Q-Exative and C18 RP-UHPLC. Positive polarity acquisition of LC-MS/MS.	Mus musculus (NCBITaxon:10090)	0.83	14	0	102	View File Matches	View Spectra Matches
View Mirror Match USI Links 6	View MSV000085446	GNPS - Mouse Paroxetine administration	We chronically treated DBA/2J mice for two weeks with Paroxetine, a Selective Serotonin Reuptake Inhibitor, and collected fecal pellets after 7 and 14 days for metabolomics analysis.	Mus muculus	0.83	15	0.01	21	View File Matches	View Spectra Matches
View Mirror Match USI Links 7	View MSV000082049	GNPS ABX 3D Mouse Plates 1-16	Plates 1 - 16 (Gut samples) from 3D Mouse ABX project	Mus musculus (NCBITaxon:10090)	0.83	16	0	202	View File Matches	View Spectra Matches
View Mirror Match USI Links 8	View MSV000083647	GNPS - CMI - SEED - Palmer Cecum Metabolomics	Genome-wide mapping of gene-microbiome interaction: implication in behavior and effect on microbiome and metabolome. Data was generated on a Thermo Q Exactive and C18 RP UHPLC. Positive polarity acquisition on LC-MS/MS.	Rattus norvegicus (NCBITaxon:10116)	0.82	16	0	295	View File Matches	View Spectra Matches
View Mirror Match USI Links 9	View MSV000080183	GNPS - Mouse Fecal Metabolites	LC-MS/MS of 50/50 water/methanol extracts of mouse fecal pellets.	Mus musculus (NCBITaxon:10090)	0.81	16	0.01	231	View File Matches	View Spectra Matches
View Mirror Match USI Links 10	View MSV000082973	GNPS ApoEKO_IH_IC_mousegut	ApoE knockout mice were either exposed to hypoxia, or hypercapnia, or both or kept in room air (controls) and fecal samples were collected longitudinally. Impact of treatments were studied using non-targeted LC-MS/MS data	Mus musculus (NCBITaxon:10090)	0.8	16	0	130	View File Matches	View Spectra Matches
View Mirror Match USI Links 11	View MSV000080629	GNPS - ONR_Lowry_MouseStudy	Metabolic study on the effect of sleep disruption on mice. Data was generated on a Thermo Q Exactive and C18 RP UHPLC. Positive polarity acquisition on LC-MS/MS.	C57BL\/6N MIce (black 6 mice)	0.8	15	0	115	View File Matches	View Spectra Matches
View Mirror Match USI Links 12	View MSV000081482	GNPS OSA_mice_LDLR-KO_feces (6 weeks; positive mode)	untargeted metabolomics (RPLC + QE) on fecal material from C57BL/6 mice under hypoxia (treatment) and normoxia (control)	Mus musculus (NCBITaxon:10090)	0.79	14	0	85	View File Matches	View Spectra Matches
View Mirror Match USI Links 13	View MSV000082608	GNPS - ONR Primary Turek- Mouse- Stool	Data was collected on a LC-MS/MS system (c18 column) positive mode	C57BL\/6N	0.78	13	0	23	View File Matches	View Spectra Matches
View Mirror Match USI Links 14	View MSV000080574	GNPS - Turck - Mouse Sleep Disruption Study and Intervation	Metabolomics analysis of mice stool samples. Data was acquired using a Thermo q-Exactive and C18 RP-UHPLC. Positive polarity acquisition of LC-MS/MS.	mouse	0.77	13	0.01	114	View File Matches	View Spectra Matches
View Mirror Match USI Links 15	View MSV000081343	GNPS - SEED Grant - Zuniga	Untargeted metabolomics of mouse intestinal and serum tissuefrom adult mice infected with LCMV. Data was acquired using a Thermo Q-Exactive and C18 RP-UHPLC.	Mus musculus (NCBITaxon:10090)	0.77	14	0	126	View File Matches	View Spectra Matches
View Mirror Match USI Links 16	View MSV000082582	GNPS - ONR Primary Fleshner - Rat - fecal	Data was collected on a LC-MS/MS system (c18 column) positive mode	Rattus norvegicus (NCBITaxon:10116)	0.76	15	0.01	210	View File Matches	View Spectra Matches
View Mirror Match USI Links 17	View MSV000080918	GNPS_Steatohepatitis progresses to cancer via immunosuppression of HCC directed CD8+ T cells	Steatohepatitis progresses to cancer via immunosuppression of HCC directed CD8+ T cellsLC/MS data of intestinal content in murine model. Multiple categories associated with normal and high fat diet, NAFLD, NASH and HCC are included.	Mus musculus (NCBITaxon:10090)	0.76	17	0	144	View File Matches	View Spectra Matches
View Mirror Match USI Links 18	View MSV000080558	GNPS_Steatohepatitis progresses to cancer via immunosuppression of HCC	Steatohepatitis progresses to cancer via immunosuppression of HCC	Mus musculus (NCBITaxon:10090)	0.76	15	0	123	View File Matches	View Spectra Matches
View Mirror Match USI Links 19	View MSV000082650	GNPS - ONR Primary Lowry- Mouse- Stool	Data was collected on a LC-MS/MS system (c18 column) positive mode	C57BL\/6N	0.76	9	0	5	View File Matches	View Spectra Matches
View Mirror Match USI Links 20	View MSV000082322	GNPS - Maternal and fetal metabolites during MIA (mosue) E15.5	Maternal and fetal metabolites during MIA (mouse) E15.5 (1/2)	Mus musculus (NCBITaxon:10090)	0.76	12	0	9	View File Matches	View Spectra Matches
View Mirror Match USI Links 21	View MSV000082005	GNPS_CalTech_murine_model_autism_study_2nd_set	2nd dataset for the Caltech autism study in murine model (updated, full)	Mus musculus (NCBITaxon:10090)	0.76	13	0	16	View File Matches	View Spectra Matches
View Mirror Match USI Links 22	View MSV000082323	GNPS - Maternal and fetal metabolites during MIA (mouse) E17.5	Maternal and fetal metabolites during MIA (mouse) E17.5 (2/2)	Mus musculus (NCBITaxon:10090)	0.75	14	0	13	View File Matches	View Spectra Matches
View Mirror Match USI Links 23	View MSV000081999	GNPS_CalTech_murine_model_autism_study	2nd dataset for the Caltech autism study in murine model.	Mus musculus (NCBITaxon:10090)	0.75	13	0	13	View File Matches	View Spectra Matches
View Mirror Match USI Links 24	View MSV000082000	GNPS_CalTech_murine_model_autism_study_1st_set	1st dataset for the Caltech autism study in murine model.	Mus musculus (NCBITaxon:10090)	0.75	14	0	16	View File Matches	View Spectra Matches
View Mirror Match USI Links 25	View MSV000082324	GNPS - Maternal and fetal metabolites during MIA (mouse) Streptomycin/control E17.5	Maternal and fetal metabolites during MIA (mouse) Streptomycin/control E17.5	Mus musculus (NCBITaxon:10090)	0.73	12	0	8	View File Matches	View Spectra Matches
View Mirror Match USI Links 26	View MSV000083666	GNPS - SEED - Perez-Lopez Mouse Fecal Samples	The impact of CRTAM modulation on the balance between gut microbiota and the mucosal immune system under both homeostatic conditions and during enteric infections	Mus musculus (NCBITaxon:10090)	0.72	13	0	20	View File Matches	View Spectra Matches
View Mirror Match USI Links 27	View MSV000084753	GNPS - Audrey's Plasma and Fecal Samples	Non-targeted metabolomics from mouse fecal and plasma samples from prebiotic study. Samples were extracted with "Phree" phospholipid removal kit.	Mus musculus (NCBITaxon:10090)	0.72	14	0.01	31	View File Matches	View Spectra Matches
View Mirror Match USI Links 28	View MSV000081741	GNPS_Top5Pileje17_EauxFecalesPositive	lokjoki,poijoin ijopoij??i, nij)?i)??o?n?i j?i??k?n platforme sdhsddk Djawed Livia Dickson lusdiosfuo Ljubica Svilar kjfhgkldj Franck	mouse	0.71	10	0	1	View File Matches	View Spectra Matches
View Mirror Match USI Links 29	View MSV000083689	GNPS - SEED - Cheetah diet / liver necrosis study -- data with LC RT shift	Metabolic analysis of cheetah fecal samples and environmental samples, standard methanol extraction. Data was acquired using a Bruker Daltonics maXis Impact and C18 RP-UHPLC. Positive polarity acquisition of LC-MS/MS.Data have an identified retention time shift as compared to MassIVE MSV000082969.	Acinonyx jubatus (NCBITaxon:32536)	0.7	15	0	58	View File Matches	View Spectra Matches
View Mirror Match USI Links 30	View MSV000083995	GNPS - Caltech - Bryan Yoo Metabolomics Mouse Gut Samples	Mouse gut samples, a timeline of fecal samples and cecum samples. Data was acquired using a Bruker Daltonics maXis Impact and C18 RP-UHPLC. Positive polarity acquisition of LC-MS/MS.	Mus musculus (NCBITaxon:10090)	0.69	12	0	5	View File Matches	View Spectra Matches
