# Supplementary material for: Baat Gene Knockout Alters Post-Natal Development, the Gut Microbiome, and Reveals Unusual Bile Acids in Mice
Source: J Lipid Res. 2022 Oct 13;63(12):100297. doi: 10.1016/j.jlr.2022.100297 (PMC9679037; doi:10.1016/j.jlr.2022.100297)
Supplement: Table S6 [file mmc8.xlsx]

## Sheet: Sheet1
Sample Set	MassIVE ID	FBMN Job
Antibiotic Experiment	MSV000088761	https://gnps.ucsd.edu/ProteoSAFe/status.jsp?task=b002365a38474c25a1b5dec289818955
BAAT Serum 3wk	MSV000088761	https://gnps.ucsd.edu/ProteoSAFe/status.jsp?task=613ad0c90d31468584b5eb1c6fc0059a
BAAT Tissue 3wk	MSV000088761	https://gnps.ucsd.edu/ProteoSAFe/status.jsp?task=730025bdea50471fb6002da620fd830b
BAAT Serum 8wk	MSV000088761	https://gnps.ucsd.edu/ProteoSAFe/status.jsp?task=6bf8533e6f5b437b917bfcf73f13d12a
BAAT Tissue 8wk	MSV000088761	https://gnps.ucsd.edu/ProteoSAFe/status.jsp?task=df2fdb3faa334e6cb656e32de2fac7a8
BAAT Fecal	MSV000088761	https://gnps.ucsd.edu/ProteoSAFe/status.jsp?task=ea1399f5aa2b4e359e053d9e738990bc
